# Supplementary material for: Perceptions of influenza and SARS-CoV-2 vaccination among health care personnel in Thailand, 2024
Source: PLoS One. 2025 Aug 14;20(8):e0329473. doi: 10.1371/journal.pone.0329473 (PMC12352830; doi:10.1371/journal.pone.0329473)
Supplement: S3 File — Cleaned, anonymized dataset used for statistical analysis. (XLSX) [file pone.0329473.s003.xlsx]

## Sheet: Sheet1
pid	wt1	sex	province	rgion	region_centrref	facilitytype	prv_hos	age4gr	yrwk4gr	occ7gr	dpt5gr	pttype6gr	frontline	highrisk	everdx_flu	evertx_pn	everfluvc2009	everpriofluvc	fvonsetcv	recfluvc	reccovc	covvac	hiriskpt	everdx_cov	evertx_cov	cv_annual	who_rec	fluse_gen	fluse_pp	fluse_ppf	fluse_cc	fluse_oa	fluse_imm	fluse_ch5	fluse_ch	fluse_sel	sumflusev	zflusev	flusev2gr	flusf_hw	flusf_gen	flusf_pp	flusf_ppf	flusf_cc	flusf_oa	flusf_imm	flusf_ch5	flusf_ch	flusf_sel
1	7.03737	0	1	1	1	1	1	1	1	0	5	0	0	0	1	1	0	1	1	1	1	1	0	1	1	0	0	2	3	3	3	3	3	2	2	2	25	-0.816612	0	3	3	3	3	3	3	3	2	3	3
2	7.03737	0	1	1	1	1	1	1	1	0	5	0	0	0	1	1	0	1	1	1	1	1	0	1	1	0	0	2	2	2	4	4	4	4	2	2	28	-0.355416	0	3	3	3	3	3	3	3	3	3	3
3	7.03737	1	1	1	1	1	1	1	0	0	0	4	1	0	1	0	0	1	0	1	1	1	1	1	0	1	1	3	3	3	3	3	3	3	3	3	30	-0.047953	0	4	4	4	4	4	4	4	4	4	4
4	7.03737	1	1	1	1	1	1	1	0	0	5	5	0	0	1	1	1	1	1	1	1	1	1	1	1	0	0	2	3	3	3	4	4	3	2	2	29	-0.201685	0	3	3	3	3	3	3	3	3	3	3
5	7.03737	1	1	1	1	1	1	1	0	0	0	4	1	0	0	1	0	0	1	1	1	1	1	1	0	1	0	3	4	4	4	4	4	4	4	4	38	1.1819	1	4	4	3	3	3	3	3	3	3	4
6	7.03737	1	1	1	1	1	1	0	0	0	5	0	0	0	1	1	0	1	1	1	1	1	0	1	1	0	0	3	3	3	3	3	3	4	3	3	31	0.105779	1	4	4	3	3	3	3	3	3	3	4
7	7.03737	1	1	1	1	1	1	2	2	0	0	4	1	0	0	1	0	1	1	1	1	1	1	1	1	1	1	1	1	1	1	1	1	1	1	1	10	-3.12259	0	4	4	4	4	4	4	4	4	4	4
8	7.03737	0	1	1	1	1	1	1	1	0	5	0	0	0	1	0	0	1	1	1	1	1	0	1	1	0	0	3	3	3	3	3	3	3	3	3	30	-0.047953	0	3	3	3	3	3	3	3	3	3	3
9	7.03737	1	1	1	1	1	1	1	0	0	5	0	0	0	1	1	0	1	1	1	1	1	0	1	1	1	1	2	3	3	4	4	4	4	3	2	31	0.105779	1	4	3	3	3	3	3	3	3	3	4
10	7.03737	1	1	1	1	1	1	0	0	0	5	0	0	0	1	1	0	1	0	1	1	1	0	0	0	0	0	0	0	0	0	0	0	0	4	4	8	-3.43005	0	3	3	3	3	3	3	3	3	3	3
11	7.03737	1	1	1	1	1	1	2	2	0	0	4	1	0	1	1	0	1	0	1	1	1	1	1	1	1	1	3	3	3	3	3	3	3	3	3	30	-0.047953	0	3	3	3	3	3	3	3	3	3	3
12	7.03737	0	1	1	1	1	1	0	0	0	0	3	1	0	1	1	0	0	0	1	1	1	1	1	1	1	1	2	2	2	3	4	4	4	2	1	25	-0.816612	0	4	4	4	4	4	4	4	4	4	4
13	7.03737	1	1	1	1	1	1	0	0	0	0	5	1	0	0	1	0	0	0	1	1	1	1	1	1	1	1	2	4	4	4	4	4	4	3	2	33	0.413242	1	3	3	3	3	3	3	3	3	3	3
14	7.03737	0	1	1	1	1	1	0	0	0	5	5	0	0	1	1	0	1	1	1	1	1	1	0	0	1	1	3	3	3	1	3	3	3	2	2	25	-0.816612	0	4	4	4	4	4	4	4	4	4	4
15	6.50509	1	1	1	1	1	1	1	2	4	3	1	0	0	0	0	1	0	1	1	1	1	1	0	0	0	0	3	3	0	3	3	0	0	3	3	21	-1.43154	0	3	3	0	0	0	3	0	0	3	3
16	6.50509	1	1	1	1	1	1	1	2	4	4	0	0	0	0	0	1	1	1	1	1	1	0	1	1	1	1	3	3	3	3	3	3	3	3	3	30	-0.047953	0	4	4	4	4	4	4	4	4	4	4
17	6.50509	1	1	1	1	1	1	2	3	4	4	0	0	0	0	0	0	1	1	1	1	1	0	1	0	0	0	3	4	4	4	3	3	3	3	3	34	0.566974	1	3	3	3	3	3	3	3	3	3	3
18	6.50509	1	1	1	1	1	1	2	2	4	3	2	0	1	0	0	1	1	1	1	1	1	1	1	1	1	1	4	4	4	4	4	4	4	4	4	40	1.48936	1	4	4	4	4	4	4	4	4	4	4
19	6.50509	1	1	1	1	1	1	2	2	4	5	0	0	0	0	1	0	1	1	1	1	1	0	0	1	0	0	2	3	3	3	3	3	3	2	3	28	-0.355416	0	4	4	4	4	4	4	4	4	4	4
20	6.50509	1	1	1	1	1	1	1	0	4	4	0	0	0	0	1	0	1	1	1	1	1	0	1	0	1	0	4	4	3	4	3	4	4	3	3	35	0.720705	1	4	4	3	3	3	3	3	4	4	4
21	6.50509	1	1	1	1	1	1	0	0	4	1	3	1	0	0	1	0	1	0	1	1	1	1	0	0	1	1	3	3	3	3	3	3	3	3	3	30	-0.047953	0	3	3	3	3	3	3	3	3	3	3
22	6.50509	1	1	1	1	1	1	0	0	4	1	5	1	1	0	0	0	1	1	1	1	1	1	1	0	1	1	3	3	4	4	4	4	4	3	3	35	0.720705	1	3	3	3	3	3	3	3	3	3	3
23	6.50509	1	1	1	1	1	1	1	2	4	0	3	1	0	0	0	0	1	1	1	1	1	1	0	0	1	1	3	3	3	3	3	3	3	3	3	30	-0.047953	0	3	3	3	0	3	3	3	3	3	3
24	6.50509	1	1	1	1	1	1	0	1	4	0	3	1	1	0	1	1	1	1	1	1	0	1	1	0	1	1	4	3	2	4	4	4	4	3	2	33	0.413242	1	3	3	3	3	3	3	3	3	3	3
25	6.50509	0	1	1	1	1	1	1	2	4	5	0	0	1	0	0	1	1	1	1	1	1	0	1	1	1	1	3	3	2	3	3	3	3	3	4	31	0.105779	1	4	4	4	4	4	4	4	4	4	4
26	6.50509	0	1	1	1	1	1	0	0	4	1	3	1	0	0	1	0	1	1	1	1	1	1	1	1	0	0	3	3	3	3	3	3	3	3	3	30	-0.047953	0	3	3	3	3	3	3	3	3	3	3
27	6.50509	1	1	1	1	1	1	0	0	4	0	3	1	1	0	1	1	1	1	1	1	1	1	1	0	1	1	4	4	4	4	4	4	4	3	4	38	1.1819	1	4	4	4	4	4	4	3	4	4	4
28	6.50509	1	1	1	1	1	1	1	0	4	0	4	1	0	0	0	0	1	1	1	1	1	1	0	0	1	1	2	2	2	3	3	3	3	2	2	24	-0.970343	0	4	4	4	4	4	4	4	4	4	4
29	6.50509	1	1	1	1	1	1	0	0	4	4	5	0	1	0	1	0	1	0	1	1	1	1	0	0	1	1	3	3	3	3	3	4	4	4	3	33	0.413242	1	4	4	4	4	3	3	4	4	4	4
30	6.50509	0	1	1	1	1	1	0	0	4	0	4	1	0	0	0	0	1	0	1	1	1	1	0	1	0	0	3	4	4	3	3	3	3	3	3	32	0.25951	1	3	3	4	4	4	3	3	3	3	3
31	6.50509	1	1	1	1	1	1	2	0	4	5	0	0	1	0	0	1	1	1	1	1	1	0	1	0	1	1	3	3	3	3	3	3	3	3	3	30	-0.047953	0	3	3	4	4	4	4	3	4	3	3
32	6.50509	1	1	1	1	1	1	3	3	4	4	0	0	0	0	0	0	1	1	0	1	1	0	1	0	1	0	1	1	3	2	2	2	2	2	2	18	-1.89273	0	2	2	2	2	2	2	2	2	2	2
33	6.50509	1	1	1	1	1	1	2	2	4	4	0	0	0	0	0	0	1	1	1	1	0	0	0	0	0	0	3	3	3	3	3	3	3	3	3	30	-0.047953	0	3	3	3	3	3	3	3	3	3	3
34	6.50509	1	1	1	1	1	1	1	1	4	1	2	1	0	0	0	0	1	1	1	0	1	1	0	0	1	1	0	0	0	0	0	0	0	4	4	8	-3.43005	0	3	3	3	3	3	3	3	3	3	3
35	6.50509	1	1	1	1	1	1	1	1	4	4	0	0	0	0	0	0	1	1	1	1	1	0	1	0	0	0	3	2	0	4	4	4	3	3	3	28	-0.355416	0	3	3	3	3	3	3	3	3	3	3
36	6.50509	1	1	1	1	1	1	2	3	4	5	0	0	1	0	0	1	1	1	0	1	1	0	0	0	1	1	3	3	3	3	3	3	3	3	2	28	-0.355416	0	3	3	0	0	3	3	0	0	3	3
37	6.50509	1	1	1	1	1	1	1	0	4	5	0	0	1	0	0	0	1	1	1	1	1	0	0	0	1	1	2	2	3	2	2	3	2	2	2	22	-1.27781	0	3	3	3	0	3	3	3	3	3	3
38	6.50509	0	1	1	1	1	1	0	0	4	0	5	1	0	0	0	0	1	0	1	1	1	1	1	0	1	1	3	4	4	4	4	4	4	4	3	37	1.02817	1	3	4	4	4	3	3	4	3	3	3
39	5.95025	0	1	1	1	1	1	2	3	1	5	0	0	1	0	0	0	1	1	1	1	1	0	0	0	1	1	2	3	4	3	3	3	3	3	2	28	-0.355416	0	3	3	4	4	3	3	3	3	3	3
40	6.58732	0	1	1	1	1	1	1	2	3	5	0	0	0	0	0	1	0	0	1	1	1	0	0	0	0	0	4	4	4	4	4	4	4	4	4	40	1.48936	1	3	3	3	3	3	3	2	3	3	3
41	13.6846	0	1	1	1	1	1	0	0	5	5	0	0	0	0	0	0	1	1	1	1	1	0	1	0	1	0	3	4	4	4	4	4	4	3	3	36	0.874437	1	3	3	3	3	3	3	3	3	3	3
42	13.6846	1	1	1	1	1	1	1	2	5	5	1	0	0	0	0	0	0	0	1	1	0	1	0	0	1	0	3	3	3	3	3	3	3	3	3	30	-0.047953	0	3	3	3	3	3	3	3	3	3	3
43	13.6846	1	1	1	1	1	1	0	0	5	0	5	1	0	0	0	0	1	0	1	1	1	1	0	0	0	1	3	3	3	3	3	3	3	3	3	30	-0.047953	0	4	4	4	4	4	4	4	4	4	4
44	9.35295	0	1	1	1	1	1	1	2	2	5	3	0	0	0	0	0	0	1	0	1	1	1	1	0	0	0	2	3	3	3	3	3	3	2	2	26	-0.66288	0	3	3	3	3	3	3	3	3	3	3
45	5.88199	1	1	1	1	1	1	1	1	6	5	0	0	1	0	0	0	1	1	1	0	1	0	0	0	1	1	3	4	4	4	4	4	4	4	4	39	1.33563	1	3	3	3	3	3	3	3	3	3	3
46	5.88199	1	1	1	1	1	1	2	2	6	5	0	0	1	0	0	1	1	1	1	1	1	0	0	0	0	0	4	4	4	4	4	4	4	4	3	39	1.33563	1	3	3	3	3	3	3	3	3	3	3
47	5.88199	1	1	1	1	1	1	2	2	6	1	5	1	1	0	0	0	1	1	1	1	1	1	0	0	1	0	3	3	3	3	3	3	3	3	2	28	-0.355416	0	3	3	3	3	3	3	3	3	3	3
48	5.88199	1	1	1	1	1	1	1	1	6	2	0	1	1	0	0	1	1	1	1	1	1	0	1	1	1	1	3	3	3	3	3	3	3	3	3	30	-0.047953	0	3	3	3	3	3	3	3	3	3	3
49	5.88199	1	1	1	1	1	1	1	1	6	5	1	0	0	0	0	0	1	1	1	1	1	1	1	0	1	0	2	2	2	3	2	3	3	2	1	21	-1.43154	0	4	4	3	3	3	4	4	3	4	4
50	5.88199	0	1	1	1	1	1	2	0	6	0	3	1	0	0	0	1	1	1	1	1	1	1	0	0	0	0	3	4	3	3	3	3	3	3	3	31	0.105779	1	3	3	4	4	3	3	3	3	3	3
51	5.88199	0	1	1	1	1	1	1	1	6	2	0	1	1	0	0	0	0	1	1	1	1	0	0	0	1	1	3	3	3	3	3	3	3	3	3	30	-0.047953	0	4	4	4	4	4	4	4	4	4	4
52	5.88199	0	1	1	1	1	1	1	1	6	0	3	1	1	0	0	0	0	1	1	1	1	1	0	0	1	1	3	3	3	3	3	3	3	3	3	30	-0.047953	0	4	4	4	4	4	4	4	4	4	4
53	5.88199	0	1	1	1	1	1	1	0	6	5	0	0	1	0	0	0	1	0	1	0	1	0	0	1	1	1	4	3	3	4	4	4	3	3	4	35	0.720705	1	4	4	4	4	4	4	4	4	4	4
54	5.88199	0	1	1	1	1	1	1	0	6	4	0	0	0	0	0	0	1	1	1	1	1	0	1	1	0	0	4	3	4	4	4	4	4	4	3	37	1.02817	1	3	3	0	0	0	0	0	0	3	3
55	5.88199	1	1	1	1	1	1	1	2	6	5	0	0	1	0	0	1	1	1	1	0	1	0	1	0	0	0	3	3	4	4	3	3	3	3	3	33	0.413242	1	3	3	3	3	3	3	3	3	3	3
56	5.88199	1	1	1	1	1	1	0	0	6	5	0	0	0	0	0	1	1	0	1	1	1	0	1	0	1	1	4	4	4	4	4	4	4	4	4	40	1.48936	1	3	3	3	3	3	3	3	3	3	3
57	5.88199	1	1	1	1	1	1	1	1	6	5	0	0	0	0	0	1	1	1	1	1	1	0	0	0	1	0	2	3	3	3	3	3	3	3	2	27	-0.509148	0	3	3	3	3	3	3	3	3	3	3
58	5.88199	1	1	1	1	1	1	2	2	6	0	4	1	1	0	1	1	1	1	1	1	1	1	0	1	1	1	4	4	4	4	4	4	4	4	3	39	1.33563	1	4	4	4	4	4	4	4	4	4	4
59	5.88199	1	1	1	1	1	1	2	2	6	0	3	1	0	0	0	1	1	1	1	1	1	1	0	0	1	1	3	4	4	4	4	4	4	3	3	36	0.874437	1	0	0	0	0	0	0	0	0	4	4
60	5.88199	1	1	1	1	1	1	1	0	6	5	0	0	1	0	0	0	1	1	1	1	1	0	1	0	1	0	3	3	3	3	3	3	3	3	3	30	-0.047953	0	3	3	3	3	3	3	3	3	3	3
61	5.88199	1	1	1	1	1	1	2	2	6	4	0	0	0	0	0	0	1	0	1	1	1	0	0	0	0	0	3	2	2	3	3	3	3	3	2	26	-0.66288	0	3	3	3	3	3	3	3	3	3	3
62	5.88199	1	1	1	1	1	1	2	2	6	5	1	0	0	0	0	0	1	0	1	0	1	1	0	0	1	1	3	3	3	3	3	3	3	3	3	30	-0.047953	0	3	3	3	3	3	3	3	3	3	3
63	5.88199	1	1	1	1	1	1	0	0	6	5	0	0	0	0	0	0	0	0	1	0	1	0	0	0	1	0	3	3	3	3	3	3	3	3	3	30	-0.047953	0	4	4	4	4	4	4	4	4	4	4
64	6.26855	1	1	1	1	1	1	0	1	1	1	3	1	0	1	1	1	1	1	1	1	1	1	1	1	1	1	3	3	3	3	3	3	3	3	3	30	-0.047953	0	3	3	3	3	3	3	3	3	3	3
65	6.26855	1	1	1	1	1	1	0	1	1	1	3	1	0	0	1	0	1	1	1	1	1	1	0	1	1	0	3	3	3	4	4	4	3	3	3	33	0.413242	1	3	3	3	3	3	3	3	3	3	3
66	6.26855	1	1	1	1	1	1	1	1	1	5	0	0	0	1	0	1	1	1	1	1	1	0	1	0	0	0	4	4	4	4	4	4	4	4	4	40	1.48936	1	4	3	3	3	3	3	4	4	4	4
67	6.26855	1	1	1	1	1	1	1	2	1	3	1	0	0	0	0	0	1	1	1	1	1	1	1	1	1	1	3	3	1	3	3	3	3	1	1	22	-1.27781	0	4	4	4	4	4	4	4	4	4	4
68	6.26855	1	1	1	1	1	1	1	1	1	3	1	0	0	0	0	1	1	1	1	1	1	1	1	0	1	1	4	4	4	4	4	4	4	4	4	40	1.48936	1	4	4	4	4	4	4	4	4	4	4
69	6.26855	1	1	1	1	1	1	2	3	1	1	3	1	0	1	1	1	1	1	1	1	1	1	1	1	1	1	3	3	2	3	3	3	3	3	2	27	-0.509148	0	3	3	3	3	3	3	3	3	3	3
70	6.26855	1	1	1	1	1	1	1	1	1	1	3	1	0	1	1	0	1	1	1	0	1	1	0	1	0	0	4	3	2	3	3	3	2	3	3	29	-0.201685	0	3	3	0	0	3	3	0	0	3	4
71	6.26855	1	1	1	1	1	1	2	3	1	3	1	0	0	0	0	0	1	0	0	1	1	1	0	0	1	1	3	3	3	3	3	3	3	3	3	30	-0.047953	0	3	3	3	3	3	3	3	3	3	3
72	6.26855	1	1	1	1	1	1	2	2	1	3	1	0	0	0	0	0	1	0	1	1	1	1	1	1	1	1	3	3	3	3	3	3	3	3	3	30	-0.047953	0	3	3	3	3	3	3	3	3	3	3
73	6.26855	1	1	1	1	1	1	1	2	1	3	1	0	0	1	0	1	1	1	1	1	1	1	1	0	1	1	4	4	4	4	4	4	4	4	3	38	1.1819	1	2	2	2	2	2	2	2	2	2	2
74	6.26855	1	1	1	1	1	1	2	2	1	3	1	0	1	0	0	0	1	1	0	1	1	1	1	0	1	1	2	3	3	3	3	3	3	3	2	27	-0.509148	0	3	3	3	3	3	3	3	3	3	3
75	6.26855	1	1	1	1	1	1	2	3	1	5	0	0	1	0	0	1	1	1	1	1	1	0	1	0	1	1	3	4	4	4	4	4	4	3	3	36	0.874437	1	4	4	4	3	4	4	3	4	4	4
76	6.26855	1	1	1	1	1	1	2	3	1	5	4	0	0	1	1	1	1	1	1	1	1	1	1	1	1	1	3	4	4	4	4	4	4	3	4	38	1.1819	1	4	4	4	4	4	4	0	4	4	4
77	6.26855	1	1	1	1	1	1	2	3	1	5	0	0	0	0	0	0	1	1	1	1	1	0	1	1	1	1	4	4	4	4	4	4	4	4	4	40	1.48936	1	3	3	3	3	3	3	3	3	3	3
78	6.26855	1	1	1	1	1	1	1	2	1	4	0	0	0	0	0	0	0	1	1	1	1	0	0	1	1	1	0	0	0	3	3	3	3	2	2	16	-2.2002	0	3	3	3	3	3	3	3	3	3	3
79	6.26855	1	1	1	1	1	1	0	0	1	1	3	1	0	0	1	0	1	1	0	1	1	1	1	1	0	0	3	3	0	3	3	3	3	3	3	27	-0.509148	0	3	3	3	3	3	3	3	3	3	3
80	6.26855	1	1	1	1	1	1	1	2	1	1	3	1	1	0	1	1	1	1	1	1	1	1	0	1	1	1	3	3	3	3	3	3	3	3	3	30	-0.047953	0	3	3	3	3	4	3	3	4	3	3
81	6.26855	1	1	1	1	1	1	0	0	1	1	3	1	0	0	1	0	1	0	1	1	1	1	1	1	1	1	3	3	2	4	4	4	3	3	2	30	-0.047953	0	4	4	2	2	3	3	3	2	3	3
82	6.26855	1	1	1	1	1	1	2	3	1	1	5	1	1	0	1	0	1	0	1	1	1	1	1	1	0	0	4	4	4	4	4	4	4	4	3	38	1.1819	1	4	4	4	4	4	4	4	4	4	4
83	6.26855	1	1	1	1	1	1	1	2	1	1	3	1	0	1	1	0	1	1	1	1	1	1	1	1	1	1	3	3	4	4	4	4	4	2	3	34	0.566974	1	3	3	3	3	3	3	3	3	3	3
84	6.26855	0	1	1	1	1	1	1	1	1	4	0	0	0	0	1	0	1	1	1	1	1	0	1	0	1	0	4	4	3	4	4	4	4	3	3	36	0.874437	1	4	4	3	3	3	3	3	4	4	4
85	6.26855	1	1	1	1	1	1	1	2	1	4	0	0	0	1	0	0	1	1	1	1	1	0	1	1	1	1	3	3	0	3	4	4	4	4	3	31	0.105779	1	3	3	0	3	3	3	3	3	3	3
86	6.26855	0	1	1	1	1	1	1	2	1	4	0	0	1	0	0	0	1	1	1	1	1	0	1	1	0	0	4	4	4	4	4	4	4	4	4	40	1.48936	1	4	4	4	4	4	4	4	4	4	4
87	6.26855	1	1	1	1	1	1	2	3	1	4	0	0	0	1	0	1	1	1	1	1	1	0	1	0	1	1	3	3	0	3	4	4	4	4	3	31	0.105779	1	3	3	0	0	3	3	3	3	3	3
88	6.26855	1	1	1	1	1	1	2	3	1	0	5	1	0	0	1	0	1	1	1	1	1	1	1	1	1	1	4	4	4	4	4	4	4	4	4	40	1.48936	1	3	3	3	3	3	3	3	3	3	3
89	6.26855	1	1	1	1	1	1	2	2	1	5	2	0	1	0	1	1	1	1	1	1	1	1	1	1	1	1	4	4	4	4	4	4	4	4	4	40	1.48936	1	3	3	3	3	3	3	3	3	3	3
90	6.26855	1	1	1	1	1	1	0	0	1	1	2	1	0	0	0	0	1	1	0	1	1	1	1	0	1	0	2	2	3	3	3	3	3	2	2	25	-0.816612	0	3	3	3	3	3	3	3	3	3	3
91	6.26855	1	1	1	1	1	1	0	0	1	1	2	1	0	0	0	1	1	1	1	1	1	1	1	1	1	1	3	3	3	3	3	3	3	3	3	30	-0.047953	0	3	3	3	3	3	3	3	3	3	3
92	6.26855	1	1	1	1	1	1	2	2	1	3	1	0	0	0	0	0	0	1	1	1	1	1	0	0	0	0	3	3	1	4	4	4	4	4	3	33	0.413242	1	3	3	3	3	3	3	3	3	3	3
93	6.26855	1	1	1	1	1	1	2	3	1	3	1	0	0	0	0	0	0	0	1	1	1	1	1	1	1	1	4	4	4	4	4	4	4	4	4	40	1.48936	1	3	3	3	3	3	3	3	3	3	3
94	6.26855	1	1	1	1	1	1	2	2	1	4	0	0	0	0	0	1	1	1	1	1	1	0	1	0	1	1	3	3	3	3	3	3	3	3	3	30	-0.047953	0	4	4	4	4	4	4	4	4	4	4
95	6.26855	1	1	1	1	1	1	1	1	1	1	3	1	0	0	1	0	1	1	0	1	1	1	1	1	0	0	3	3	3	3	3	3	3	3	3	29	-0.201685	0	3	3	3	3	2	3	2	3	3	3
96	6.26855	1	1	1	1	1	1	1	0	1	1	3	1	0	0	1	0	1	1	1	1	1	1	1	1	0	0	3	0	0	3	3	3	0	4	2	20	-1.58527	0	3	3	3	3	3	3	3	3	3	3
97	6.26855	1	1	1	1	1	1	2	3	1	1	5	1	0	1	1	0	1	1	1	1	1	1	1	1	1	1	3	3	1	4	4	4	3	2	1	26	-0.66288	0	4	3	3	3	4	4	3	3	4	4
98	6.26855	1	1	1	1	1	1	0	0	1	1	3	1	0	0	0	1	1	1	1	1	1	1	1	1	0	0	2	3	2	3	4	4	4	2	2	27	-0.509148	0	3	3	3	3	3	3	3	3	3	3
99	6.26855	1	1	1	1	1	1	1	2	1	3	1	0	0	0	0	1	1	1	1	1	1	1	1	0	0	0	4	4	4	4	4	4	4	4	4	40	1.48936	1	4	4	4	4	4	4	4	4	4	4
100	6.26855	1	1	1	1	1	1	1	2	1	5	2	0	0	0	0	1	1	0	1	1	1	1	1	0	0	0	2	3	3	3	2	3	3	2	1	23	-1.12407	0	3	3	3	3	3	3	2	3	3	3
101	6.26855	1	1	1	1	1	1	2	2	1	0	3	1	0	1	0	0	1	0	1	1	1	1	1	0	0	0	3	3	3	3	3	3	4	3	3	31	0.105779	1	3	3	3	3	3	3	3	3	3	3
102	6.26855	1	1	1	1	1	1	1	1	1	4	0	0	0	1	0	0	1	1	1	1	1	0	1	1	0	0	3	4	4	4	4	4	4	4	4	39	1.33563	1	3	3	3	3	3	3	3	3	3	3
103	6.26855	1	1	1	1	1	1	1	1	1	0	3	1	0	0	0	0	0	1	1	1	1	1	1	0	0	0	3	3	2	3	4	4	4	4	3	33	0.413242	1	3	3	3	3	3	3	3	3	3	3
104	6.26855	1	1	1	1	1	1	2	2	1	0	3	1	0	0	0	0	1	1	1	1	1	1	0	0	0	0	2	2	2	4	4	3	2	2	2	25	-0.816612	0	4	4	4	4	4	4	4	4	4	4
105	6.26855	1	1	1	1	1	1	2	3	1	3	2	0	1	1	1	1	1	1	1	1	1	1	1	0	1	1	4	4	4	4	4	4	3	3	3	37	1.02817	1	4	4	4	4	4	4	4	4	4	4
106	6.26855	1	1	1	1	1	1	2	2	1	3	2	0	1	0	0	0	1	0	1	1	1	1	0	0	1	1	2	3	3	3	3	3	3	3	2	28	-0.355416	0	3	3	3	3	3	3	3	3	3	3
107	6.26855	1	1	1	1	1	1	3	3	1	4	2	0	1	0	0	1	1	1	1	1	1	1	0	0	0	0	3	3	2	3	3	3	2	2	3	27	-0.509148	0	3	3	3	3	3	3	3	3	3	3
108	6.26855	1	1	1	1	1	1	2	3	1	3	1	0	1	0	0	0	0	0	1	1	1	1	0	0	0	0	3	4	4	4	4	4	4	4	4	39	1.33563	1	4	4	4	4	4	4	4	4	4	4
109	6.26855	1	1	1	1	1	1	2	1	1	0	5	1	0	0	1	1	1	1	1	1	1	1	1	1	1	1	4	4	4	4	4	4	4	4	4	40	1.48936	1	4	4	4	4	4	4	4	4	4	4
110	6.26855	1	1	1	1	1	1	0	0	1	4	0	0	0	0	0	1	0	0	1	1	1	0	0	0	1	1	4	4	4	4	4	4	4	4	4	40	1.48936	1	3	3	3	3	3	3	3	2	3	3
111	6.26855	0	1	1	1	1	1	1	1	1	2	0	1	0	0	1	0	1	1	1	1	1	0	0	1	0	0	2	3	3	2	2	3	3	2	2	24	-0.970343	0	3	3	3	3	3	3	3	3	3	3
112	6.26855	1	1	1	1	1	1	1	2	1	2	2	1	0	0	1	0	1	0	1	0	1	1	0	1	0	0	2	2	2	2	2	2	2	2	2	20	-1.58527	0	3	3	3	3	3	3	3	3	3	3
113	6.26855	0	1	1	1	1	1	1	2	1	2	4	1	0	0	0	0	0	0	1	1	1	1	1	1	0	0	1	1	1	3	3	3	3	1	1	18	-1.89273	0	4	4	4	4	4	4	4	4	4	4
114	6.26855	1	1	1	1	1	1	0	0	1	2	0	1	0	1	1	0	1	1	1	1	1	0	0	1	1	0	3	3	1	3	3	3	3	1	3	26	-0.66288	0	3	3	3	3	3	3	3	3	3	3
115	6.26855	1	1	1	1	1	1	0	0	1	4	5	0	0	1	1	0	1	0	1	1	1	1	1	1	1	1	3	3	3	3	3	3	3	3	3	30	-0.047953	0	3	3	3	3	3	3	3	3	3	3
116	6.26855	1	1	1	1	1	1	1	1	1	4	0	0	1	0	0	0	1	1	1	1	1	0	1	1	1	1	3	3	3	3	3	3	3	3	3	30	-0.047953	0	3	3	3	3	3	3	3	3	3	3
117	6.26855	1	1	1	1	1	1	1	2	1	1	5	1	0	0	0	0	1	1	1	1	1	1	1	0	1	1	2	2	2	3	3	3	2	2	2	23	-1.12407	0	3	3	3	3	3	3	3	3	3	3
118	6.26855	1	1	1	1	1	1	1	2	1	1	5	1	0	0	1	1	1	1	1	1	1	1	1	1	1	1	2	2	2	3	2	3	2	2	2	22	-1.27781	0	3	3	3	3	3	3	3	3	3	3
119	6.26855	1	1	1	1	1	1	0	0	1	1	5	1	0	0	0	0	1	1	1	1	1	1	1	0	0	0	2	2	2	2	2	2	2	2	2	20	-1.58527	0	3	3	3	3	3	3	3	3	3	3
120	6.26855	1	1	1	1	1	1	0	0	1	1	5	1	1	0	0	0	1	0	1	1	1	1	0	0	1	1	2	2	2	2	2	2	2	2	2	20	-1.58527	0	3	3	3	3	3	3	3	3	3	3
121	6.26855	1	1	1	1	1	1	0	0	1	1	5	1	0	1	0	0	1	1	1	1	1	1	0	1	1	0	3	4	4	3	3	3	3	3	2	31	0.105779	1	3	3	3	3	3	3	3	3	3	3
122	6.26855	1	1	1	1	1	1	0	0	1	1	5	1	1	0	1	0	1	1	1	1	1	1	0	1	1	0	3	3	3	3	3	3	3	3	2	28	-0.355416	0	3	3	3	3	3	3	3	3	3	3
123	6.26855	1	1	1	1	1	1	2	3	1	1	5	1	1	0	1	0	1	1	1	1	1	1	0	1	1	0	3	3	3	3	3	3	3	3	2	28	-0.355416	0	3	3	3	3	3	3	3	3	3	3
124	6.26855	1	1	1	1	1	1	0	1	1	1	5	1	0	0	1	0	1	1	1	1	1	1	0	1	0	0	3	3	3	4	4	4	4	4	2	34	0.566974	1	3	3	3	3	3	3	3	3	3	3
125	6.26855	1	1	1	1	1	1	1	2	1	1	5	1	0	1	1	0	1	1	1	1	1	1	1	1	1	1	3	4	4	4	4	4	3	3	3	35	0.720705	1	4	4	4	4	4	4	4	4	4	4
126	6.26855	1	1	1	1	1	1	2	3	1	4	0	0	0	1	0	0	1	1	1	1	1	0	1	1	1	1	3	3	3	3	3	3	3	3	3	30	-0.047953	0	3	3	3	3	3	3	3	3	3	3
127	6.26855	1	1	1	1	1	1	2	3	1	4	0	0	0	0	0	0	1	0	1	1	1	0	1	0	0	0	3	4	4	4	4	4	4	3	4	37	1.02817	1	3	3	3	0	0	3	3	0	4	3
128	6.26855	1	1	1	1	1	1	0	0	1	4	0	0	0	0	0	0	1	1	1	0	1	0	1	0	0	0	3	2	0	4	4	4	3	3	3	28	-0.355416	0	3	3	3	3	3	3	3	3	3	3
129	6.26855	1	1	1	1	1	1	0	0	1	4	0	0	0	0	0	1	1	0	0	1	1	0	1	0	0	0	3	3	3	3	3	3	3	3	3	30	-0.047953	0	3	3	3	3	3	3	3	3	3	3
130	6.26855	1	1	1	1	1	1	2	3	1	4	0	0	0	1	0	0	1	1	1	1	1	0	1	1	1	1	3	4	4	4	4	4	4	4	3	38	1.1819	1	3	3	3	3	3	3	3	3	3	3
131	6.26855	1	1	1	1	1	1	1	1	1	4	4	0	0	0	1	0	1	1	1	1	1	1	0	1	1	1	3	3	3	3	3	3	3	3	3	30	-0.047953	0	3	3	3	3	3	3	3	3	3	3
132	6.26855	1	1	1	1	1	1	2	3	1	5	0	0	0	0	1	0	1	1	1	1	1	0	1	1	0	0	4	4	4	4	4	4	4	4	4	40	1.48936	1	3	3	3	3	3	3	3	3	3	3
133	6.26855	0	1	1	1	1	1	1	0	1	5	0	0	1	1	0	0	0	1	1	1	1	0	1	1	0	0	3	3	4	4	4	4	3	3	3	34	0.566974	1	3	3	3	3	3	3	3	3	3	3
134	6.26855	1	1	1	1	1	1	2	1	1	0	5	1	0	0	0	0	0	0	0	1	1	1	1	0	0	0	2	3	3	3	3	3	3	2	2	26	-0.66288	0	3	3	3	3	3	3	3	3	3	3
135	6.26855	0	1	1	1	1	1	1	2	1	1	3	1	1	1	1	1	1	1	1	1	1	1	1	1	1	1	3	3	3	3	3	3	3	3	3	30	-0.047953	0	3	3	3	3	3	3	3	3	3	3
136	6.26855	1	1	1	1	1	1	1	2	1	0	3	1	0	0	0	0	1	1	1	1	1	1	1	1	1	1	3	0	0	4	3	4	4	4	2	24	-0.970343	0	3	3	0	0	3	3	3	0	3	3
137	6.26855	1	1	1	1	1	1	0	0	1	0	3	1	0	0	0	0	1	1	1	1	1	1	1	1	1	1	3	0	0	4	3	4	4	4	2	24	-0.970343	0	3	3	0	0	3	3	3	0	3	3
138	6.26855	0	1	1	1	1	1	0	0	1	0	3	1	1	1	1	0	1	1	1	1	0	1	1	1	1	0	3	3	3	4	4	4	3	3	3	33	0.413242	1	3	3	3	3	3	3	3	3	3	3
139	6.26855	1	1	1	1	1	1	1	2	1	0	3	1	0	1	1	1	1	1	1	1	1	1	1	0	1	1	3	3	3	3	3	3	3	3	3	29	-0.201685	0	3	3	3	3	3	3	3	3	3	3
140	6.26855	0	1	1	1	1	1	1	1	1	0	3	1	0	1	1	0	1	1	1	1	1	1	1	1	1	1	4	3	3	4	3	4	3	3	4	35	0.720705	1	3	3	0	0	4	4	4	0	4	3
141	6.26855	1	1	1	1	1	1	2	2	1	0	3	1	1	0	1	1	0	1	1	1	1	1	1	1	1	1	4	3	2	4	4	3	3	3	3	32	0.25951	1	3	3	3	4	4	4	4	4	4	3
142	6.26855	1	1	1	1	1	1	1	1	1	4	0	0	1	0	0	0	1	1	1	1	1	0	1	0	1	1	1	1	1	1	2	2	2	1	1	13	-2.66139	0	3	3	3	3	3	3	3	3	3	3
143	6.26855	1	1	1	1	1	1	2	3	1	4	0	0	0	0	0	1	1	0	1	1	1	0	1	1	1	1	3	3	3	3	3	3	3	3	3	31	0.105779	1	4	4	3	3	3	3	3	3	3	3
144	6.26855	1	1	1	1	1	1	0	0	1	4	0	0	0	0	0	0	1	1	1	1	1	0	0	0	0	0	3	3	3	3	3	3	3	3	3	30	-0.047953	0	3	3	3	3	3	3	3	3	3	3
145	6.26855	1	1	1	1	1	1	0	0	1	4	0	0	0	1	1	0	1	0	1	1	1	0	1	1	1	1	3	4	4	4	4	4	4	4	4	39	1.33563	1	3	3	3	3	3	3	3	3	4	3
146	6.26855	1	1	1	1	1	1	0	0	1	4	0	0	0	1	1	0	1	1	1	1	1	0	1	1	1	1	4	4	4	4	4	4	4	4	4	40	1.48936	1	4	4	4	4	4	4	4	4	4	4
147	6.26855	1	1	1	1	1	1	0	0	1	4	0	0	0	1	0	0	1	0	1	1	1	0	1	0	1	1	4	4	4	4	4	4	4	4	4	40	1.48936	1	4	4	4	4	4	4	4	4	4	4
148	5.88199	1	1	1	1	1	1	0	0	6	0	3	1	0	0	0	0	1	0	1	1	1	1	1	0	0	0	2	3	3	3	3	3	3	3	2	27	-0.509148	0	3	3	2	2	3	3	2	3	3	3
149	5.88199	1	1	1	1	1	1	0	0	6	5	0	0	0	0	0	0	1	1	1	1	1	0	0	0	1	0	3	3	3	3	3	3	3	3	3	30	-0.047953	0	3	3	3	3	3	3	3	3	3	3
150	5.88199	0	1	1	1	1	1	1	0	6	2	0	1	0	0	0	1	1	1	1	1	1	0	1	1	1	0	2	2	2	3	3	3	3	2	2	24	-0.970343	0	4	4	4	4	4	4	4	4	4	4
151	5.88199	0	1	1	1	1	1	1	1	6	5	0	0	1	0	0	1	1	1	1	1	1	0	0	0	1	1	3	3	3	3	3	3	3	3	3	30	-0.047953	0	3	3	2	2	3	3	3	2	3	3
152	6.26855	1	1	1	1	1	1	1	2	1	4	0	0	0	0	0	0	0	1	1	1	1	0	0	0	1	0	3	3	3	3	3	3	3	3	3	30	-0.047953	0	3	3	3	3	3	2	2	3	3	2
153	6.26855	1	1	1	1	1	1	2	3	1	4	0	0	1	0	0	0	1	1	1	1	1	0	0	0	1	1	3	3	3	3	3	3	3	3	3	30	-0.047953	0	3	3	3	3	3	3	3	3	3	3
154	6.26855	1	1	1	1	1	1	1	0	1	4	0	0	0	0	0	0	1	1	1	1	1	0	0	0	1	1	3	3	3	3	3	3	3	3	3	30	-0.047953	0	3	3	3	3	3	3	3	3	3	3
155	6.26855	1	1	1	1	1	1	1	2	1	4	0	0	0	0	0	0	0	1	1	1	1	0	0	0	1	1	3	3	2	3	3	3	3	3	2	27	-0.509148	0	3	3	3	3	3	3	3	3	3	3
156	6.26855	1	1	1	1	1	1	1	2	1	4	0	0	1	1	0	1	1	1	1	1	1	0	1	1	1	1	3	4	4	4	4	4	4	3	3	36	0.874437	1	4	3	4	4	4	4	4	4	3	3
157	6.26855	1	1	1	1	1	1	1	1	1	4	0	0	0	0	0	0	0	1	1	1	1	0	0	0	1	1	3	3	3	3	3	3	3	3	3	30	-0.047953	0	3	3	3	3	3	3	3	3	3	3
158	6.26855	1	1	1	1	1	1	2	3	1	4	0	0	0	0	0	1	1	1	1	1	1	0	0	0	0	0	4	4	3	4	4	4	4	4	4	39	1.33563	1	3	3	3	2	3	3	3	3	3	3
159	6.26855	1	1	1	1	1	1	1	1	1	4	2	0	0	0	0	0	0	0	1	0	0	1	0	0	1	0	3	3	3	3	3	3	3	3	2	29	-0.201685	0	3	3	3	3	3	3	3	3	3	3
160	6.26855	1	1	1	1	1	1	1	2	1	4	0	0	0	0	0	0	0	0	1	1	1	0	1	0	0	0	2	2	2	3	2	3	3	2	2	23	-1.12407	0	2	2	3	2	3	2	3	3	3	2
161	6.26855	1	1	1	1	1	1	1	2	1	5	5	0	0	1	0	0	1	1	1	1	1	1	1	0	0	0	4	4	4	4	4	4	4	4	4	40	1.48936	1	4	4	4	4	4	4	4	4	4	4
162	6.26855	1	1	1	1	1	1	1	1	1	5	0	0	1	0	0	1	1	1	1	1	1	0	1	0	0	0	4	4	4	4	4	4	4	4	4	40	1.48936	1	4	4	4	4	4	4	4	4	4	4
163	6.26855	1	1	1	1	1	1	1	2	1	0	4	1	0	0	0	0	1	0	1	1	1	1	0	0	0	0	3	3	3	3	3	3	3	3	3	30	-0.047953	0	0	0	0	0	0	0	0	0	4	4
164	6.26855	1	1	1	1	1	1	2	3	1	5	4	0	0	1	0	1	1	1	1	1	1	1	1	0	1	1	3	4	4	4	4	4	4	4	3	37	1.02817	1	4	4	4	4	4	4	4	4	4	4
165	6.26855	1	1	1	1	1	1	2	3	1	2	2	1	1	1	1	1	1	1	1	1	1	1	1	1	0	0	4	4	4	4	4	4	4	4	4	40	1.48936	1	3	3	3	3	3	3	3	3	3	3
166	6.26855	1	1	1	1	1	1	1	1	1	4	0	0	1	0	1	0	1	0	1	1	1	0	0	0	0	0	2	3	2	4	3	4	4	4	3	33	0.413242	1	3	3	3	3	3	3	3	3	3	3
167	6.26855	1	1	1	1	1	1	2	2	1	4	0	0	0	0	0	0	1	0	1	1	1	0	1	0	0	0	0	0	0	0	0	0	0	4	4	8	-3.43005	0	3	3	0	0	3	3	3	3	3	3
168	6.26855	1	1	1	1	1	1	2	2	1	4	0	0	0	1	0	0	1	0	1	0	1	0	1	0	0	0	2	2	1	3	3	3	3	2	1	21	-1.43154	0	3	3	3	3	2	2	2	2	3	3
169	6.26855	1	1	1	1	1	1	1	2	1	4	0	0	0	0	0	1	1	1	0	1	1	0	1	1	0	0	3	2	2	3	3	3	4	1	1	23	-1.12407	0	0	0	2	2	3	3	3	0	4	4
170	6.26855	1	1	1	1	1	1	2	3	1	4	0	0	1	0	1	1	1	1	1	1	1	0	1	1	1	1	2	3	3	3	3	3	3	2	1	24	-0.970343	0	3	3	3	3	3	3	3	3	3	3
171	6.26855	1	1	1	1	1	1	2	3	1	4	0	0	0	0	0	0	1	1	1	1	1	0	1	1	0	0	0	0	0	0	0	0	0	4	4	8	-3.43005	0	3	3	0	0	3	3	3	3	3	3
172	6.26855	1	1	1	1	1	1	0	0	1	0	4	1	0	0	0	0	1	0	1	1	1	1	0	1	0	0	3	3	3	3	3	3	3	3	3	30	-0.047953	0	3	3	4	4	4	3	3	3	3	3
173	6.26855	1	1	1	1	1	1	1	1	1	0	4	1	0	1	0	1	1	1	1	1	1	1	1	1	1	1	3	4	4	3	3	3	3	3	3	32	0.25951	1	4	4	4	4	4	4	4	4	4	4
174	6.26855	1	1	1	1	1	1	1	2	1	0	4	1	0	1	1	0	1	0	1	1	1	1	1	1	0	0	3	3	3	3	3	3	3	3	3	30	-0.047953	0	2	3	3	0	3	0	0	0	3	3
175	6.26855	1	1	1	1	1	1	1	2	1	0	3	1	1	1	1	1	1	1	1	1	1	1	1	0	1	1	4	4	4	4	4	4	4	3	3	37	1.02817	1	4	4	4	4	4	4	4	4	4	4
176	6.26855	0	1	1	1	1	1	0	0	1	0	3	1	0	0	1	0	1	1	1	1	1	1	1	1	1	0	4	4	4	4	4	4	4	4	4	40	1.48936	1	4	4	4	4	4	4	4	4	4	4
177	6.26855	1	1	1	1	1	1	1	1	1	0	4	1	0	0	1	0	1	1	1	1	1	1	1	1	0	0	3	3	3	3	3	3	3	3	3	30	-0.047953	0	3	3	3	3	3	3	3	3	3	3
178	6.26855	1	1	1	1	1	1	1	2	1	0	4	1	0	0	0	0	1	1	1	1	1	1	1	1	0	0	3	3	3	4	4	4	4	4	3	35	0.720705	1	3	3	3	3	3	3	3	3	3	3
179	6.26855	1	1	1	1	1	1	2	3	1	0	4	1	0	0	0	0	1	1	1	1	1	1	1	1	0	0	3	3	3	4	4	4	4	4	3	35	0.720705	1	4	4	4	4	4	4	4	4	4	4
180	6.26855	1	1	1	1	1	1	1	2	1	0	4	1	0	0	1	1	1	1	1	1	1	1	1	1	1	1	3	3	3	3	3	3	3	3	3	30	-0.047953	0	3	3	3	3	3	3	3	3	3	3
181	6.26855	1	1	1	1	1	1	1	2	1	0	4	1	0	0	1	1	1	1	1	1	1	1	1	1	1	1	3	3	3	3	3	3	3	3	2	29	-0.201685	0	3	3	3	3	3	3	3	3	3	3
182	6.26855	1	1	1	1	1	1	2	3	1	5	0	0	0	1	1	0	1	1	1	1	1	0	1	1	1	1	3	4	4	4	4	4	4	4	4	39	1.33563	1	4	4	3	3	3	3	3	3	4	4
183	6.26855	1	1	1	1	1	1	1	1	1	0	3	1	0	0	0	0	1	1	1	1	1	1	1	1	0	0	3	4	3	4	4	4	4	4	3	36	0.874437	1	3	3	3	3	3	3	3	3	3	3
184	6.26855	1	1	1	1	1	1	1	2	1	0	4	1	1	1	1	0	1	0	1	1	1	1	0	0	1	1	2	2	3	3	3	3	3	2	2	24	-0.970343	0	4	4	4	4	4	4	4	4	4	4
185	6.26855	1	1	1	1	1	1	1	2	1	0	3	1	0	0	0	0	0	1	1	1	1	1	0	1	1	1	3	3	4	4	4	4	4	4	3	37	1.02817	1	3	3	3	2	3	3	2	3	3	3
186	6.26855	1	1	1	1	1	1	0	0	1	2	0	1	0	1	0	0	0	0	1	1	1	0	1	1	1	1	2	2	2	3	3	4	3	2	2	25	-0.816612	0	3	3	3	0	3	3	3	3	3	3
187	6.26855	1	1	1	1	1	1	1	2	1	4	5	0	1	0	0	0	1	1	1	1	1	1	1	0	1	1	4	4	3	4	4	4	4	4	4	39	1.33563	1	4	4	4	4	4	4	4	4	4	4
188	6.26855	1	1	1	1	1	1	1	1	1	0	3	1	0	0	0	0	1	1	1	1	1	1	0	1	1	1	3	3	3	3	3	3	3	3	3	30	-0.047953	0	3	3	3	3	3	3	3	3	3	3
189	6.26855	0	1	1	1	1	1	0	0	1	0	3	1	1	0	0	0	1	1	1	1	1	1	0	1	1	1	3	3	3	3	3	3	3	3	3	30	-0.047953	0	3	3	3	3	3	3	3	3	3	3
190	6.26855	1	1	1	1	1	1	0	0	1	0	5	1	1	0	1	0	1	1	1	1	1	1	0	1	1	1	3	3	3	4	4	4	3	3	4	35	0.720705	1	3	3	3	3	3	3	3	3	3	3
191	6.26855	1	1	1	1	1	1	2	3	1	3	2	0	0	0	1	1	1	1	1	0	1	1	0	1	1	1	3	3	3	3	3	3	3	3	3	30	-0.047953	0	3	3	3	3	3	3	3	3	3	3
192	6.26855	1	1	1	1	1	1	0	0	1	3	2	0	0	0	1	0	1	0	1	1	1	1	1	1	1	0	2	3	3	4	4	4	3	2	2	29	-0.201685	0	3	3	3	3	3	3	3	3	3	3
193	6.26855	1	1	1	1	1	1	2	3	1	3	2	0	1	1	0	1	1	1	1	1	1	1	1	1	1	1	4	4	4	4	4	4	4	4	4	40	1.48936	1	4	4	4	4	4	4	4	4	4	4
194	6.26855	1	1	1	1	1	1	0	0	1	3	2	0	0	0	0	0	1	1	1	1	1	1	1	1	1	1	3	3	3	3	3	3	3	3	3	30	-0.047953	0	3	3	3	3	3	3	3	3	3	3
195	6.26855	1	1	1	1	1	1	1	1	1	3	2	0	0	1	1	1	1	1	1	1	1	1	0	1	1	1	3	3	3	3	3	3	3	3	3	30	-0.047953	0	3	3	3	3	3	3	3	3	3	3
196	6.26855	1	1	1	1	1	1	1	1	1	0	4	1	1	1	1	0	1	0	1	1	1	1	1	1	1	1	3	3	2	4	4	4	4	3	3	32	0.25951	1	3	3	4	3	3	3	3	3	3	3
197	6.26855	1	1	1	1	1	1	1	1	1	0	3	1	0	0	0	0	1	1	1	1	1	1	0	0	0	0	3	4	4	3	3	4	4	3	3	34	0.566974	1	4	4	3	3	3	3	3	3	4	3
198	6.26855	1	1	1	1	1	1	2	3	1	5	5	0	0	0	1	0	1	1	1	1	1	1	0	1	1	1	4	4	4	4	4	4	4	4	3	39	1.33563	1	3	4	4	4	4	4	4	4	4	3
199	6.26855	1	1	1	1	1	1	0	0	1	0	4	1	0	0	0	0	0	0	1	1	1	1	1	1	1	1	3	3	3	4	3	3	3	3	3	30	-0.047953	0	3	3	4	4	3	3	3	4	3	3
200	6.26855	1	1	1	1	1	1	0	0	1	0	4	1	0	1	1	0	1	1	1	1	1	1	0	0	1	1	3	3	2	3	3	3	3	3	2	26	-0.66288	0	3	3	3	3	3	3	3	3	3	3
201	6.26855	0	1	1	1	1	1	1	2	1	0	4	1	0	1	1	1	1	1	1	1	1	1	1	1	1	1	4	4	4	4	4	4	4	4	4	40	1.48936	1	4	4	4	4	4	4	4	4	4	4
202	6.26855	1	1	1	1	1	1	1	2	1	1	4	1	0	0	1	0	1	1	1	1	1	1	0	1	1	1	4	4	4	4	4	4	4	4	4	40	1.48936	1	3	3	3	3	3	3	3	3	3	3
203	6.26855	1	1	1	1	1	1	1	2	1	1	4	1	1	0	0	1	1	1	1	1	1	1	1	1	0	1	3	4	4	3	3	4	4	4	4	37	1.02817	1	4	4	4	4	4	4	4	4	4	4
204	6.26855	1	1	1	1	1	1	1	1	1	1	3	1	1	1	0	1	1	1	1	1	1	1	1	1	1	1	4	4	4	4	4	4	4	4	4	40	1.48936	1	4	4	0	0	4	4	4	0	4	4
205	6.26855	1	1	1	1	1	1	2	3	1	5	0	0	0	1	0	0	0	0	1	1	1	0	1	0	1	1	2	2	2	3	3	3	2	2	2	24	-0.970343	0	3	3	3	3	3	3	3	3	3	3
206	6.26855	1	1	1	1	1	1	2	3	1	5	5	0	1	0	0	1	1	1	1	1	1	1	0	1	1	1	4	4	4	4	4	4	4	4	4	40	1.48936	1	3	3	3	3	3	2	2	3	3	3
207	6.26855	1	1	1	1	1	1	2	0	1	2	1	1	0	1	0	1	1	1	1	1	1	1	1	0	1	0	3	3	3	4	4	4	4	3	3	34	0.566974	1	3	3	3	3	3	3	3	3	3	3
208	6.26855	1	1	1	1	1	1	2	2	1	5	3	0	1	0	0	1	1	1	1	1	1	1	1	0	1	1	2	2	2	3	3	3	3	2	1	23	-1.12407	0	3	3	3	3	3	3	3	3	3	3
209	6.26855	0	1	1	1	1	1	2	2	1	5	0	0	1	0	0	0	1	1	1	1	1	0	0	0	1	1	3	4	3	4	4	4	4	4	4	37	1.02817	1	3	3	3	3	3	3	3	3	3	3
210	7.03737	0	1	1	1	1	1	1	1	0	5	0	0	0	1	1	0	1	1	1	1	1	0	1	1	0	0	2	3	3	3	3	3	2	2	2	25	-0.816612	0	3	3	3	3	3	3	3	2	3	3
211	7.03737	0	1	1	1	1	1	1	1	0	5	0	0	0	1	1	0	1	1	1	1	1	0	1	1	0	0	2	2	2	4	4	4	4	2	2	28	-0.355416	0	3	3	3	3	3	3	3	3	3	3
212	7.03737	1	1	1	1	1	1	1	0	0	0	4	1	0	1	0	0	1	0	1	1	1	1	1	0	1	1	3	3	3	3	3	3	3	3	3	30	-0.047953	0	4	4	4	4	4	4	4	4	4	4
213	7.03737	1	1	1	1	1	1	1	0	0	5	5	0	0	1	1	1	1	1	1	1	1	1	1	1	0	0	2	3	3	3	4	4	3	2	2	29	-0.201685	0	3	3	3	3	3	3	3	3	3	3
214	7.03737	1	1	1	1	1	1	1	0	0	0	4	1	0	0	1	0	0	1	1	1	1	1	1	0	1	0	3	4	4	4	4	4	4	4	4	38	1.1819	1	4	4	3	3	3	3	3	3	3	4
215	7.03737	1	1	1	1	1	1	0	0	0	5	0	0	0	1	1	0	1	1	1	1	1	0	1	1	0	0	3	3	3	3	3	3	4	3	3	31	0.105779	1	4	4	3	3	3	3	3	3	3	4
216	7.03737	1	1	1	1	1	1	2	2	0	0	4	1	0	0	1	0	1	1	1	1	1	1	1	1	1	1	1	1	1	1	1	1	1	1	1	10	-3.12259	0	4	4	4	4	4	4	4	4	4	4
217	7.03737	0	1	1	1	1	1	1	1	0	5	0	0	0	1	0	0	1	1	1	1	1	0	1	1	0	0	3	3	3	3	3	3	3	3	3	30	-0.047953	0	3	3	3	3	3	3	3	3	3	3
218	7.03737	1	1	1	1	1	1	1	0	0	5	0	0	0	1	1	0	1	1	1	1	1	0	1	1	1	1	2	3	3	4	4	4	4	3	2	31	0.105779	1	4	3	3	3	3	3	3	3	3	4
219	7.03737	1	1	1	1	1	1	0	0	0	5	0	0	0	1	1	0	1	0	1	1	1	0	0	0	0	0	0	0	0	0	0	0	0	4	4	8	-3.43005	0	3	3	3	3	3	3	3	3	3	3
220	7.03737	1	1	1	1	1	1	2	2	0	0	4	1	0	1	1	0	1	0	1	1	1	1	1	1	1	1	3	3	3	3	3	3	3	3	3	30	-0.047953	0	3	3	3	3	3	3	3	3	3	3
221	7.03737	0	1	1	1	1	1	1	0	0	0	3	1	0	1	1	0	0	0	1	1	1	1	1	1	1	1	2	2	2	3	4	4	4	2	1	25	-0.816612	0	4	4	4	4	4	4	4	4	4	4
222	7.03737	1	1	1	1	1	1	0	0	0	0	5	1	0	0	1	0	0	0	1	1	1	1	1	1	1	1	2	4	4	4	4	4	4	3	2	33	0.413242	1	3	3	3	3	3	3	3	3	3	3
223	7.03737	0	1	1	1	1	1	0	0	0	5	5	0	0	1	1	0	1	1	1	1	1	1	0	0	1	1	3	3	3	1	3	3	3	2	2	25	-0.816612	0	4	4	4	4	4	4	4	4	4	4
224	7.03737	0	1	1	1	1	1	1	1	0	5	0	0	0	1	1	0	1	1	1	1	1	0	1	1	0	0	2	3	3	3	3	3	2	2	2	25	-0.816612	0	3	3	3	3	3	3	3	2	3	3
225	7.03737	0	1	1	1	1	1	1	1	0	5	0	0	0	1	1	0	1	1	1	1	1	0	1	1	0	0	2	2	2	4	4	4	4	2	2	28	-0.355416	0	3	3	3	3	3	3	3	3	3	3
226	7.03737	1	1	1	1	1	1	1	0	0	0	4	1	0	1	0	0	1	0	1	1	1	1	1	0	1	1	3	3	3	3	3	3	3	3	3	30	-0.047953	0	4	4	4	4	4	4	4	4	4	4
227	7.03737	1	1	1	1	1	1	1	0	0	5	5	0	0	1	1	1	1	1	1	1	1	1	1	1	0	0	2	3	3	3	4	4	3	2	2	29	-0.201685	0	3	3	3	3	3	3	3	3	3	3
228	7.03737	1	1	1	1	1	1	1	0	0	0	4	1	0	0	1	0	0	1	1	1	1	1	1	0	1	0	3	4	4	4	4	4	4	4	4	38	1.1819	1	4	4	3	3	3	3	3	3	3	4
229	7.03737	1	1	1	1	1	1	0	0	0	5	0	0	0	1	1	0	1	1	1	1	1	0	1	1	0	0	3	3	3	3	3	3	4	3	3	31	0.105779	1	4	4	3	3	3	3	3	3	3	4
230	7.03737	1	1	1	1	1	1	2	2	0	0	4	1	0	0	1	0	1	1	1	1	1	1	1	1	1	1	1	1	1	1	1	1	1	1	1	10	-3.12259	0	4	4	4	4	4	4	4	4	4	4
231	7.03737	0	1	1	1	1	1	1	1	0	5	0	0	0	1	0	0	1	1	1	1	1	0	1	1	0	0	3	3	3	3	3	3	3	3	3	30	-0.047953	0	3	3	3	3	3	3	3	3	3	3
232	7.03737	1	1	1	1	1	1	1	0	0	5	0	0	0	1	1	0	1	1	1	1	1	0	1	1	1	1	2	3	3	4	4	4	4	3	2	31	0.105779	1	4	3	3	3	3	3	3	3	3	4
233	7.03737	1	1	1	1	1	1	0	0	0	5	0	0	0	1	1	0	1	0	1	1	1	0	0	0	0	0	0	0	0	0	0	0	0	4	4	8	-3.43005	0	3	3	3	3	3	3	3	3	3	3
234	7.03737	1	1	1	1	1	1	1	2	0	0	4	1	0	1	1	0	1	0	1	1	1	1	1	1	1	1	3	3	3	3	3	3	3	3	3	30	-0.047953	0	3	3	3	3	3	3	3	3	3	3
235	7.03737	0	1	1	1	1	1	0	0	0	0	3	1	0	1	1	0	0	0	1	1	1	1	1	1	1	1	2	2	2	3	4	4	4	2	1	25	-0.816612	0	4	4	4	4	4	4	4	4	4	4
236	7.03737	1	1	1	1	1	1	0	0	0	0	5	1	0	0	1	0	0	0	1	1	1	1	1	1	1	1	2	4	4	4	4	4	4	3	2	33	0.413242	1	3	3	3	3	3	3	3	3	3	3
237	7.03737	0	1	1	1	1	1	0	0	0	5	5	0	0	1	1	0	1	1	1	1	1	1	0	0	1	1	3	3	3	1	3	3	3	2	2	25	-0.816612	0	4	4	4	4	4	4	4	4	4	4
238	7.03737	0	1	1	1	1	1	1	1	0	5	0	0	0	1	1	0	1	1	1	1	1	0	1	1	0	0	2	3	3	3	3	3	2	2	2	25	-0.816612	0	3	3	3	3	3	3	3	2	3	3
239	6.26855	1	1	1	1	1	1	2	3	1	5	0	0	1	0	0	1	1	1	1	1	1	0	1	0	1	1	3	4	4	4	4	4	4	3	3	36	0.874437	1	4	4	4	3	4	4	3	4	4	4
240	6.26855	1	1	1	1	1	1	2	3	1	5	4	0	0	1	1	1	1	1	1	1	1	1	1	1	1	1	3	4	4	4	4	4	4	3	4	38	1.1819	1	4	4	4	4	4	4	0	4	4	4
241	6.26855	1	1	1	1	1	1	2	3	1	5	0	0	0	0	0	0	1	1	1	1	1	0	1	1	1	1	4	4	4	4	4	4	4	4	4	40	1.48936	1	3	3	3	3	3	3	3	3	3	3
242	6.26855	1	1	1	1	1	1	1	2	1	4	0	0	0	0	0	0	0	1	1	1	1	0	0	1	1	1	0	0	0	3	3	3	3	2	2	16	-2.2002	0	3	3	3	3	3	3	3	3	3	3
243	6.26855	1	1	1	1	1	1	0	0	1	1	3	1	0	0	1	0	1	1	0	1	1	1	1	1	0	0	3	3	0	3	3	3	3	3	3	27	-0.509148	0	3	3	3	3	3	3	3	3	3	3
244	6.26855	1	1	1	1	1	1	1	2	1	1	3	1	1	0	1	1	1	1	1	1	1	1	0	1	1	1	3	3	3	3	3	3	3	3	3	30	-0.047953	0	3	3	3	3	4	3	3	4	3	3
245	6.26855	1	1	1	1	1	1	0	0	1	1	3	1	0	0	1	0	1	0	1	1	1	1	1	1	1	1	3	3	2	4	4	4	3	3	2	30	-0.047953	0	4	4	2	2	3	3	3	2	3	3
246	6.26855	1	1	1	1	1	1	2	3	1	1	5	1	1	0	1	0	1	0	1	1	1	1	1	1	0	0	4	4	4	4	4	4	4	4	3	38	1.1819	1	4	4	4	4	4	4	4	4	4	4
247	6.26855	1	1	1	1	1	1	1	2	1	1	3	1	0	1	1	0	1	1	1	1	1	1	1	1	1	1	3	3	4	4	4	4	4	2	3	34	0.566974	1	3	3	3	3	3	3	3	3	3	3
248	6.26855	0	1	1	1	1	1	1	1	1	4	0	0	0	0	1	0	1	1	1	1	1	0	1	0	1	0	4	4	3	4	4	4	4	3	3	36	0.874437	1	4	4	3	3	3	3	3	4	4	4
249	6.26855	1	1	1	1	1	1	1	2	1	4	0	0	0	1	0	0	1	1	1	1	1	0	1	1	1	1	3	3	0	3	4	4	4	4	3	31	0.105779	1	3	3	0	3	3	3	3	3	3	3
250	6.26855	0	1	1	1	1	1	1	2	1	4	0	0	1	0	0	0	1	1	1	1	1	0	1	1	0	0	4	4	4	4	4	4	4	4	4	40	1.48936	1	4	4	4	4	4	4	4	4	4	4
251	6.26855	1	1	1	1	1	1	2	3	1	4	0	0	0	1	0	1	1	1	1	1	1	0	1	0	1	1	3	3	0	3	4	4	4	4	3	31	0.105779	1	3	3	0	0	3	3	3	3	3	3
252	6.26855	1	1	1	1	1	1	2	3	1	0	5	1	0	0	1	0	1	1	1	1	1	1	1	1	1	1	4	4	4	4	4	4	4	4	4	40	1.48936	1	3	3	3	3	3	3	3	3	3	3
253	6.26855	1	1	1	1	1	1	2	2	1	5	2	0	1	0	1	1	1	1	1	1	1	1	1	1	1	1	4	4	4	4	4	4	4	4	4	40	1.48936	1	3	3	3	3	3	3	3	3	3	3
254	6.26855	1	1	1	1	1	1	0	0	1	1	2	1	0	0	0	0	1	1	0	1	1	1	1	0	1	0	2	2	3	3	3	3	3	2	2	25	-0.816612	0	3	3	3	3	3	3	3	3	3	3
255	6.26855	1	1	1	1	1	1	0	0	1	1	2	1	0	0	0	1	1	1	1	1	1	1	1	1	1	1	3	3	3	3	3	3	3	3	3	30	-0.047953	0	3	3	3	3	3	3	3	3	3	3
256	6.26855	1	1	1	1	1	1	2	2	1	3	1	0	0	0	0	0	0	1	1	1	1	1	0	0	0	0	3	3	1	4	4	4	4	4	3	33	0.413242	1	3	3	3	3	3	3	3	3	3	3
257	6.26855	1	1	1	1	1	1	2	3	1	3	1	0	0	0	0	0	0	0	1	1	1	1	1	1	1	1	4	4	4	4	4	4	4	4	4	40	1.48936	1	3	3	3	3	3	3	3	3	3	3
258	6.26855	1	1	1	1	1	1	2	2	1	4	0	0	0	0	0	1	1	1	1	1	1	0	1	0	1	1	3	3	3	3	3	3	3	3	3	30	-0.047953	0	4	4	4	4	4	4	4	4	4	4
259	6.26855	1	1	1	1	1	1	0	1	1	1	3	1	0	0	1	0	1	1	0	1	1	1	1	1	0	0	3	3	3	3	3	3	3	3	3	29	-0.201685	0	3	3	3	3	2	3	2	3	3	3
260	6.26855	1	1	1	1	1	1	0	0	1	1	3	1	0	0	1	0	1	1	1	1	1	1	1	1	0	0	3	0	0	3	3	3	0	4	2	20	-1.58527	0	3	3	3	3	3	3	3	3	3	3
261	6.26855	1	1	1	1	1	1	2	3	1	1	5	1	0	1	1	0	1	1	1	1	1	1	1	1	1	1	3	3	1	4	4	4	3	2	1	26	-0.66288	0	4	3	3	3	4	4	3	3	4	4
262	6.26855	1	1	1	1	1	1	0	0	1	1	3	1	0	0	0	1	1	1	1	1	1	1	1	1	0	0	2	3	2	3	4	4	4	2	2	27	-0.509148	0	3	3	3	3	3	3	3	3	3	3
263	6.26855	1	1	1	1	1	1	1	2	1	3	1	0	0	0	0	1	1	1	1	1	1	1	1	0	0	0	4	4	4	4	4	4	4	4	4	40	1.48936	1	4	4	4	4	4	4	4	4	4	4
264	6.26855	1	1	1	1	1	1	1	2	1	5	2	0	0	0	0	1	1	0	1	1	1	1	1	0	0	0	2	3	3	3	2	3	3	2	1	23	-1.12407	0	3	3	3	3	3	3	2	3	3	3
265	6.26855	1	1	1	1	1	1	2	2	1	0	3	1	0	1	0	0	1	0	1	1	1	1	1	0	0	0	3	3	3	3	3	3	4	3	3	31	0.105779	1	3	3	3	3	3	3	3	3	3	3
266	6.26855	1	1	1	1	1	1	3	1	1	4	0	0	0	1	0	0	1	1	1	1	1	0	1	1	0	0	3	4	4	4	4	4	4	4	4	39	1.33563	1	3	3	3	3	3	3	3	3	3	3
267	5.95025	1	1	1	1	1	1	0	0	1	1	2	1	0	0	0	1	1	1	1	1	1	1	1	1	1	1	3	3	3	3	3	3	3	3	3	30	-0.047953	0	3	3	3	3	3	3	3	3	3	3
268	5.95025	1	1	1	1	1	1	1	2	1	3	1	0	0	0	1	0	0	1	1	1	1	1	0	0	0	0	3	3	1	4	4	4	4	4	3	33	0.413242	1	3	3	3	3	3	3	3	3	3	3
269	5.95025	1	1	1	1	1	1	2	3	1	3	1	0	0	0	0	0	0	0	1	1	1	1	1	1	1	1	4	4	4	4	4	4	4	4	4	40	1.48936	1	3	3	3	3	3	3	3	3	3	3
270	5.95025	1	1	1	1	1	1	2	2	1	4	0	0	0	0	1	1	1	1	1	1	1	0	1	0	1	1	3	3	3	3	3	3	3	3	3	30	-0.047953	0	4	4	4	4	4	4	4	4	4	4
271	5.95025	1	1	1	1	1	1	0	0	1	1	2	1	0	0	0	1	1	1	1	1	1	1	1	1	1	1	3	3	3	3	3	3	3	3	3	30	-0.047953	0	3	3	3	3	3	3	3	3	3	3
272	5.95025	1	1	1	1	1	1	1	2	1	3	1	0	0	0	0	0	0	1	1	1	1	1	0	0	0	0	3	3	1	4	4	4	4	4	3	33	0.413242	1	3	3	3	3	3	3	3	3	3	3
273	5.95025	1	1	1	1	1	1	2	3	1	3	1	0	0	0	0	0	0	0	1	1	1	1	1	1	1	1	4	4	4	4	4	4	4	4	4	40	1.48936	1	3	3	3	3	3	3	3	3	3	3
274	5.95025	1	1	1	1	1	1	2	2	1	4	0	0	0	0	1	1	1	1	1	1	1	0	1	0	1	1	3	3	3	3	3	3	3	3	3	30	-0.047953	0	4	4	4	4	4	4	4	4	4	4
275	5.95025	1	1	1	1	1	1	1	2	1	3	1	0	0	0	1	0	0	1	1	1	1	1	0	0	0	0	3	3	1	4	4	4	4	4	3	33	0.413242	1	3	3	3	3	3	3	3	3	3	3
276	5.95025	1	1	1	1	1	1	2	3	1	3	1	0	0	0	0	0	0	0	1	1	1	1	1	1	1	1	4	4	4	4	4	4	4	4	4	40	1.48936	1	3	3	3	3	3	3	3	3	3	3
277	9.14158	1	1	1	1	1	1	1	1	3	5	0	0	0	0	0	0	1	1	1	1	1	0	1	0	0	0	3	4	4	4	4	4	4	4	4	39	1.33563	1	3	3	3	3	3	2	3	3	3	3
278	9.14158	1	1	1	1	1	1	1	1	3	5	0	0	0	0	0	0	1	1	1	1	1	0	1	0	0	0	3	4	4	4	4	4	4	4	4	39	1.33563	1	3	3	3	3	3	2	3	3	3	3
279	9.14158	1	1	1	1	1	1	1	1	3	5	0	0	0	0	0	0	1	1	1	1	1	0	1	0	0	0	3	4	4	4	4	4	4	4	4	39	1.33563	1	3	3	3	3	3	2	3	3	3	3
280	9.14158	1	1	1	1	1	1	1	1	3	5	0	0	0	0	0	0	1	1	1	1	1	0	1	0	0	0	3	4	4	4	4	4	4	4	4	39	1.33563	1	3	3	3	3	3	2	3	3	3	3
281	9.35295	0	1	1	1	1	1	1	1	2	5	3	0	0	0	0	0	0	1	0	1	1	1	1	0	0	0	2	3	3	3	3	3	3	2	2	26	-0.66288	0	3	3	3	3	3	3	3	3	3	3
282	9.35295	0	1	1	1	1	1	1	1	2	5	3	0	0	0	0	0	0	1	0	1	1	1	1	0	0	0	2	3	3	3	3	3	3	2	2	26	-0.66288	0	3	3	3	3	3	3	3	3	3	3
283	9.35295	0	1	1	1	1	1	1	0	2	5	3	0	0	0	0	0	0	1	0	1	1	1	1	0	0	0	2	3	3	3	3	3	3	2	2	26	-0.66288	0	3	3	3	3	3	3	3	3	3	3
284	9.35295	0	1	1	1	1	1	1	1	2	5	3	0	0	0	0	0	0	1	0	1	1	1	1	0	0	0	2	3	3	3	3	3	3	2	2	26	-0.66288	0	3	3	3	3	3	3	3	3	3	3
285	9.35295	0	1	1	1	1	1	1	2	2	5	3	0	0	0	0	0	0	1	0	1	1	1	1	0	0	0	2	3	3	3	3	3	3	2	2	26	-0.66288	0	3	3	3	3	3	3	3	3	3	3
286	9.35295	0	1	1	1	1	1	1	1	2	5	3	0	0	0	0	0	0	1	0	1	1	1	1	0	0	0	2	3	3	3	3	3	3	2	2	26	-0.66288	0	3	3	3	3	3	3	3	3	3	3
287	13.6846	0	1	1	1	1	1	0	0	5	5	0	0	0	0	0	0	1	1	1	1	1	0	1	0	1	0	3	4	4	4	4	4	4	3	3	36	0.874437	1	3	3	3	3	3	3	3	3	3	3
288	13.6846	1	1	1	1	1	1	1	2	5	5	1	0	0	0	0	0	0	0	1	1	0	1	0	0	1	0	3	3	3	3	3	3	3	3	3	30	-0.047953	0	3	3	3	3	3	3	3	3	3	3
289	13.6846	1	1	1	1	1	1	0	0	5	0	5	1	0	0	0	0	1	0	1	1	1	1	0	0	0	1	3	3	3	3	3	3	3	3	3	30	-0.047953	0	4	4	4	4	4	4	4	4	4	4
290	13.6846	0	1	1	1	1	1	0	0	5	5	0	0	0	0	0	0	1	1	1	1	1	0	1	0	1	0	3	4	4	4	4	4	4	3	3	36	0.874437	1	3	3	3	3	3	3	3	3	3	3
291	5.91514	1	1	1	1	1	1	0	0	3	2	0	1	0	1	1	0	1	1	1	1	1	0	0	1	1	0	3	3	1	3	3	3	3	1	3	26	-0.66288	0	3	3	3	3	3	3	3	3	3	3
292	5.91514	1	1	1	1	1	1	0	0	3	2	0	1	0	1	1	0	1	0	1	1	1	0	1	1	1	1	3	3	3	3	3	3	3	3	3	30	-0.047953	0	3	3	3	3	3	3	3	3	3	3
293	6.58732	0	1	1	1	1	1	1	2	3	5	0	0	0	0	0	1	0	0	1	1	1	0	0	0	0	0	4	4	4	4	4	4	4	4	4	40	1.48936	1	3	3	3	3	3	3	2	3	3	3
294	6.58732	0	1	1	1	1	1	1	2	3	5	0	0	0	0	0	1	0	0	1	1	1	0	0	0	0	0	4	4	4	4	4	4	4	4	4	40	1.48936	1	3	3	3	3	3	3	2	3	3	3
295	6.58732	0	1	1	1	1	1	1	2	3	5	0	0	0	0	0	1	0	0	1	1	1	0	0	0	0	0	4	4	4	4	4	4	4	4	4	40	1.48936	1	3	3	3	3	3	3	2	3	3	3
296	6.58732	0	1	1	1	1	1	1	2	3	5	0	0	0	0	0	1	0	0	1	1	1	0	0	0	0	0	4	4	4	4	4	4	4	4	4	40	1.48936	1	3	3	3	3	3	3	2	3	3	3
297	6.58732	0	1	1	1	1	1	1	2	3	5	0	0	0	0	0	1	0	0	1	1	1	0	0	0	0	0	4	4	4	4	4	4	4	4	4	40	1.48936	1	3	3	3	3	3	3	2	3	3	3
298	6.58732	0	1	1	1	1	1	1	2	3	5	0	0	0	0	0	1	0	0	1	1	1	0	0	0	0	0	4	4	4	4	4	4	4	4	4	40	1.48936	1	3	3	3	3	3	3	2	3	3	3
299	6.58732	0	1	1	1	1	1	1	2	3	5	0	0	0	0	0	1	0	0	1	1	1	0	0	0	0	0	4	4	4	4	4	4	4	4	4	40	1.48936	1	3	3	3	3	3	3	2	3	3	3
300	6.50509	1	1	1	1	1	1	1	2	4	3	1	0	0	0	0	1	0	1	1	1	1	1	0	0	0	0	3	3	0	3	3	0	0	3	3	21	-1.43154	0	3	3	0	0	0	3	0	0	3	3
301	6.50509	1	1	1	1	1	1	1	2	4	4	0	0	0	0	0	1	1	1	1	1	1	0	1	1	1	1	3	3	3	3	3	3	3	3	3	30	-0.047953	0	4	4	4	4	4	4	4	4	4	4
302	6.50509	1	1	1	1	1	1	2	3	4	4	0	0	0	0	0	0	1	1	1	1	1	0	1	0	0	0	3	4	4	4	3	3	3	3	3	34	0.566974	1	3	3	3	3	3	3	3	3	3	3
303	6.50509	1	1	1	1	1	1	2	2	4	3	2	0	1	0	0	1	1	1	1	1	1	1	1	1	1	1	4	4	4	4	4	4	4	4	4	40	1.48936	1	4	4	4	4	4	4	4	4	4	4
304	6.50509	1	1	1	1	1	1	2	2	4	5	0	0	0	0	1	0	1	1	1	1	1	0	0	1	0	0	2	3	3	3	3	3	3	2	3	28	-0.355416	0	4	4	4	4	4	4	4	4	4	4
305	6.50509	1	1	1	1	1	1	1	0	4	4	0	0	0	0	1	0	1	1	1	1	1	0	1	0	1	0	4	4	3	4	3	4	4	3	3	35	0.720705	1	4	4	3	3	3	3	3	4	4	4
306	6.50509	1	1	1	1	1	1	0	0	4	1	3	1	0	0	1	0	1	0	1	1	1	1	0	0	1	1	3	3	3	3	3	3	3	3	3	30	-0.047953	0	3	3	3	3	3	3	3	3	3	3
307	6.50509	1	1	1	1	1	1	1	0	4	0	4	1	0	0	0	0	1	1	1	1	1	1	0	0	1	1	2	2	2	3	3	3	3	2	2	24	-0.970343	0	4	4	4	4	4	4	4	4	4	4
308	6.50509	1	1	1	1	1	1	0	0	4	4	5	0	1	0	1	0	1	0	1	1	1	1	0	0	1	1	3	3	3	3	3	4	4	4	3	33	0.413242	1	4	4	4	4	3	3	4	4	4	4
309	6.50509	0	1	1	1	1	1	0	0	4	0	4	1	0	0	0	0	1	0	1	1	1	1	0	1	0	0	3	4	4	3	3	3	3	3	3	32	0.25951	1	3	3	4	4	4	3	3	3	3	3
310	6.50509	1	1	1	1	1	1	2	0	4	5	0	0	1	0	0	1	1	1	1	1	1	0	1	0	1	1	3	3	3	3	3	3	3	3	3	30	-0.047953	0	3	3	4	4	4	4	3	4	3	3
311	6.50509	1	1	1	1	1	1	3	3	4	4	0	0	0	0	0	0	1	1	0	1	1	0	1	0	1	0	1	1	3	2	2	2	2	2	2	18	-1.89273	0	2	2	2	2	2	2	2	2	2	2
312	6.50509	1	1	1	1	1	1	2	3	4	5	0	0	1	0	0	1	1	1	0	1	1	0	0	0	1	1	3	3	3	3	3	3	3	3	2	28	-0.355416	0	3	3	0	0	3	3	0	0	3	3
313	6.50509	1	1	1	1	1	1	1	0	4	5	0	0	1	0	0	0	1	1	1	1	1	0	0	0	1	1	2	2	3	2	2	3	2	2	2	22	-1.27781	0	3	3	3	0	3	3	3	3	3	3
314	6.50509	1	1	1	1	1	1	0	0	4	1	5	1	1	0	0	0	1	1	1	1	1	1	1	0	1	1	3	3	4	4	4	4	4	3	3	35	0.720705	1	3	3	3	3	3	3	3	3	3	3
315	6.50509	1	1	1	1	1	1	1	2	4	0	3	1	0	0	0	0	1	1	1	1	1	1	0	0	1	1	3	3	3	3	3	3	3	3	3	30	-0.047953	0	3	3	3	0	3	3	3	3	3	3
316	6.50509	1	1	1	1	1	1	0	1	4	0	3	1	1	0	1	1	1	1	1	1	0	1	1	0	1	1	4	3	2	4	4	4	4	3	2	33	0.413242	1	3	3	3	3	3	3	3	3	3	3
317	6.50509	0	1	1	1	1	1	1	2	4	5	0	0	1	0	0	1	1	1	1	1	1	0	1	1	1	1	3	3	2	3	3	3	3	3	4	31	0.105779	1	4	4	4	4	4	4	4	4	4	4
318	6.50509	0	1	1	1	1	1	0	0	4	1	3	1	0	0	1	0	1	1	1	1	1	1	1	1	0	0	3	3	3	3	3	3	3	3	3	30	-0.047953	0	3	3	3	3	3	3	3	3	3	3
319	6.50509	1	1	1	1	1	1	0	0	4	0	3	1	1	1	1	1	1	1	1	1	1	1	1	0	1	1	4	4	4	4	4	4	4	3	4	38	1.1819	1	4	4	4	4	4	4	3	4	4	4
320	6.50509	1	1	1	1	1	1	2	2	4	4	0	0	0	0	0	0	1	1	1	1	0	0	0	0	0	0	3	3	3	3	3	3	3	3	3	30	-0.047953	0	3	3	3	3	3	3	3	3	3	3
321	6.50509	1	1	1	1	1	1	1	1	4	1	2	1	0	1	0	0	1	1	1	0	1	1	0	0	1	1	0	0	0	0	0	0	0	4	4	8	-3.43005	0	3	3	3	3	3	3	3	3	3	3
322	6.50509	1	1	1	1	1	1	1	1	4	4	0	0	0	0	0	0	1	1	1	1	1	0	1	0	0	0	3	2	0	4	4	4	3	3	3	28	-0.355416	0	3	3	3	3	3	3	3	3	3	3
323	6.50509	0	1	1	1	1	1	0	0	4	0	5	1	0	0	0	0	1	0	1	1	1	1	1	0	1	1	3	4	4	4	4	4	4	4	3	37	1.02817	1	3	4	4	4	3	3	4	3	3	3
324	6.50509	1	1	1	1	1	1	1	2	4	3	1	0	0	0	0	1	0	1	1	1	1	1	0	0	0	0	3	3	0	3	3	0	0	3	3	21	-1.43154	0	3	3	0	0	0	3	0	0	3	3
325	6.50509	1	1	1	1	1	1	1	2	4	4	0	0	0	0	0	1	1	1	1	1	1	0	1	1	1	1	3	3	3	3	3	3	3	3	3	30	-0.047953	0	4	4	4	4	4	4	4	4	4	4
326	6.50509	1	1	1	1	1	1	2	3	4	4	0	0	0	0	0	0	1	1	1	1	1	0	1	0	0	0	3	4	4	4	3	3	3	3	3	34	0.566974	1	3	3	3	3	3	3	3	3	3	3
327	6.50509	1	1	1	1	1	1	2	2	4	3	2	0	1	0	0	1	1	1	1	1	1	1	1	1	1	1	4	4	4	4	4	4	4	4	4	40	1.48936	1	4	4	4	4	4	4	4	4	4	4
328	6.50509	1	1	1	1	1	1	2	2	4	5	0	0	0	0	1	0	1	1	1	1	1	0	0	1	0	0	2	3	3	3	3	3	3	2	3	28	-0.355416	0	4	4	4	4	4	4	4	4	4	4
329	6.50509	1	1	1	1	1	1	1	0	4	4	0	0	0	0	0	0	1	1	1	1	1	0	1	0	1	0	4	4	3	4	3	4	4	3	3	35	0.720705	1	4	4	3	3	3	3	3	4	4	4
330	6.50509	1	1	1	1	1	1	0	0	4	1	3	1	0	0	1	0	1	0	1	1	1	1	0	0	1	1	3	3	3	3	3	3	3	3	3	30	-0.047953	0	3	3	3	3	3	3	3	3	3	3
331	6.50509	1	1	1	1	1	1	1	0	4	0	4	1	0	0	0	0	1	1	1	1	1	1	0	0	1	1	2	2	2	3	3	3	3	2	2	24	-0.970343	0	4	4	4	4	4	4	4	4	4	4
332	6.50509	1	1	1	1	1	1	0	0	4	4	5	0	1	0	1	0	1	0	1	1	1	1	0	0	1	1	3	3	3	3	3	4	4	4	3	33	0.413242	1	4	4	4	4	3	3	4	4	4	4
333	6.50509	0	1	1	1	1	1	0	0	4	0	4	1	0	0	0	0	1	0	1	1	1	1	0	1	0	0	3	4	4	3	3	3	3	3	3	32	0.25951	1	3	3	4	4	4	3	3	3	3	3
334	6.50509	1	1	1	1	1	1	2	0	4	5	0	0	1	0	0	1	1	1	1	1	1	0	1	0	1	1	3	3	3	3	3	3	3	3	3	30	-0.047953	0	3	3	4	4	4	4	3	4	3	3
335	6.50509	1	1	1	1	1	1	3	3	4	4	0	0	0	0	0	0	1	1	0	1	1	0	1	0	1	0	1	1	3	2	2	2	2	2	2	18	-1.89273	0	2	2	2	2	2	2	2	2	2	2
336	5.88199	0	1	1	1	1	1	1	1	6	0	3	1	1	0	0	0	0	1	1	1	1	1	0	0	1	1	3	3	3	3	3	3	3	3	3	30	-0.047953	0	4	4	4	4	4	4	4	4	4	4
337	5.88199	0	1	1	1	1	1	1	0	6	5	0	0	1	0	0	0	1	0	1	0	1	0	0	1	1	1	4	3	3	4	4	4	3	3	4	35	0.720705	1	4	4	4	4	4	4	4	4	4	4
338	5.88199	0	1	1	1	1	1	2	0	6	0	3	1	0	0	0	1	1	1	1	1	1	1	0	0	0	0	3	4	3	3	3	3	3	3	3	31	0.105779	1	3	3	4	4	3	3	3	3	3	3
339	5.88199	1	1	1	1	1	1	0	0	6	0	3	1	0	0	0	0	1	0	1	1	1	1	1	0	0	0	2	3	3	3	3	3	3	3	2	27	-0.509148	0	3	3	2	2	3	3	2	3	3	3
340	5.88199	1	1	1	1	1	1	0	0	6	5	0	0	0	0	0	0	1	1	1	1	1	0	0	0	1	0	3	3	3	3	3	3	3	3	3	30	-0.047953	0	3	3	3	3	3	3	3	3	3	3
341	5.88199	0	1	1	1	1	1	1	0	6	2	0	1	0	0	0	1	1	1	1	1	1	0	1	1	1	0	2	2	2	3	3	3	3	2	2	24	-0.970343	0	4	4	4	4	4	4	4	4	4	4
342	5.88199	0	1	1	1	1	1	1	1	6	5	0	0	1	0	0	1	1	1	1	1	1	0	0	0	1	1	3	3	3	3	3	3	3	3	3	30	-0.047953	0	3	3	2	2	3	3	3	2	3	3
343	5.88199	1	1	1	1	1	1	1	1	6	5	0	0	1	0	0	0	1	1	1	0	1	0	0	0	1	1	3	4	4	4	4	4	4	4	4	39	1.33563	1	3	3	3	3	3	3	3	3	3	3
344	5.88199	1	1	1	1	1	1	2	2	6	1	5	1	1	0	0	0	1	1	1	1	1	1	0	0	1	0	3	3	3	3	3	3	3	3	2	28	-0.355416	0	3	3	3	3	3	3	3	3	3	3
345	5.88199	1	1	1	1	1	1	1	1	6	2	0	1	1	0	1	1	1	1	1	1	1	0	1	1	1	1	3	3	3	3	3	3	3	3	3	30	-0.047953	0	3	3	3	3	3	3	3	3	3	3
346	5.88199	1	1	1	1	1	1	2	2	6	5	0	0	1	0	0	1	1	1	1	1	1	0	0	0	0	0	4	4	4	4	4	4	4	4	3	39	1.33563	1	3	3	3	3	3	3	3	3	3	3
347	5.88199	1	1	1	1	1	1	0	0	6	0	3	1	0	0	0	0	1	0	1	1	1	1	1	0	0	0	2	3	3	3	3	3	3	3	2	27	-0.509148	0	3	3	2	2	3	3	2	3	3	3
348	5.88199	1	1	1	1	1	1	1	0	6	5	0	0	0	0	0	0	1	1	1	1	1	0	0	0	1	0	3	3	3	3	3	3	3	3	3	30	-0.047953	0	3	3	3	3	3	3	3	3	3	3
349	5.88199	0	1	1	1	1	1	1	0	6	2	0	1	0	0	0	1	1	1	1	1	1	0	1	1	1	0	2	2	2	3	3	3	3	2	2	24	-0.970343	0	4	4	4	4	4	4	4	4	4	4
350	5.88199	0	1	1	1	1	1	1	1	6	5	0	0	1	0	0	1	1	1	1	1	1	0	0	0	1	1	3	3	3	3	3	3	3	3	3	30	-0.047953	0	3	3	2	2	3	3	3	2	3	3
351	5.88199	1	1	1	1	1	1	1	1	6	5	0	0	1	0	0	0	1	1	1	0	1	0	0	0	1	1	3	4	4	4	4	4	4	4	4	39	1.33563	1	3	3	3	3	3	3	3	3	3	3
352	5.88199	1	1	1	1	1	1	2	2	6	1	5	1	1	0	0	0	1	1	1	1	1	1	0	0	1	0	3	3	3	3	3	3	3	3	2	28	-0.355416	0	3	3	3	3	3	3	3	3	3	3
353	5.88199	1	1	1	1	1	1	0	1	6	2	0	1	1	0	1	1	1	1	1	1	1	0	1	1	1	1	3	3	3	3	3	3	3	3	3	30	-0.047953	0	3	3	3	3	3	3	3	3	3	3
354	5.88199	1	1	1	1	1	1	2	2	6	5	0	0	1	0	0	1	1	1	1	1	1	0	0	0	0	0	4	4	4	4	4	4	4	4	3	39	1.33563	1	3	3	3	3	3	3	3	3	3	3
355	5.88199	1	1	1	1	1	1	0	0	6	0	3	1	0	0	0	0	1	0	1	1	1	1	1	0	0	0	2	3	3	3	3	3	3	3	2	27	-0.509148	0	3	3	2	2	3	3	2	3	3	3
356	5.88199	1	1	1	1	1	1	0	0	6	5	0	0	0	0	0	0	1	1	1	1	1	0	0	0	1	0	3	3	3	3	3	3	3	3	3	30	-0.047953	0	3	3	3	3	3	3	3	3	3	3
357	5.88199	0	1	1	1	1	1	0	0	6	2	0	1	0	0	0	1	1	1	1	1	1	0	1	1	1	0	2	2	2	3	3	3	3	2	2	24	-0.970343	0	4	4	4	4	4	4	4	4	4	4
358	5.88199	0	1	1	1	1	1	1	1	6	5	0	0	1	0	0	1	1	1	1	1	1	0	0	0	1	1	3	3	3	3	3	3	3	3	3	30	-0.047953	0	3	3	2	2	3	3	3	2	3	3
359	5.88199	1	1	1	1	1	1	1	1	6	5	0	0	1	0	0	0	1	1	1	0	1	0	0	0	1	1	3	4	4	4	4	4	4	4	4	39	1.33563	1	3	3	3	3	3	3	3	3	3	3
360	5.88199	1	1	1	1	1	1	2	2	6	1	5	1	1	0	0	0	1	1	1	1	1	1	0	0	1	0	3	3	3	3	3	3	3	3	2	28	-0.355416	0	3	3	3	3	3	3	3	3	3	3
361	5.88199	1	1	1	1	1	1	0	0	6	0	3	1	0	0	0	0	1	0	0	0	0	1	1	1	1	0	2	3	3	3	3	3	3	3	2	27	-0.509148	0	3	3	2	2	3	3	2	3	3	3
362	5.88199	1	1	1	1	1	1	0	0	6	5	0	0	0	0	0	0	1	1	1	0	0	0	1	1	1	0	3	3	3	3	3	3	3	3	3	30	-0.047953	0	3	3	3	3	3	3	3	3	3	3
363	5.88199	0	1	1	1	1	1	1	0	6	2	0	1	0	0	0	1	1	1	1	0	0	0	1	1	1	0	2	2	2	3	3	3	3	2	2	24	-0.970343	0	4	4	4	4	4	4	4	4	4	4
364	5.88199	0	1	1	1	1	1	1	1	6	5	0	0	1	0	0	1	1	1	1	0	0	0	1	1	1	0	3	3	3	3	3	3	3	3	3	30	-0.047953	0	3	3	2	2	3	3	3	2	3	3
365	5.88199	1	1	1	1	1	1	2	2	6	5	0	0	1	0	0	1	1	1	0	0	0	0	1	1	1	0	4	4	4	4	4	4	4	4	3	39	1.33563	1	3	3	3	3	3	3	3	3	3	3
366	5.88199	1	1	1	1	1	1	0	0	6	0	3	1	0	0	0	0	1	0	0	0	0	1	1	1	1	0	2	3	3	3	3	3	3	3	2	27	-0.509148	0	3	3	2	2	3	3	2	3	3	3
367	5.88199	1	1	1	1	1	1	1	1	6	5	0	0	0	0	0	0	1	1	1	0	0	0	1	1	1	0	3	3	3	3	3	3	3	3	3	30	-0.047953	0	3	3	3	3	3	3	3	3	3	3
368	6.21487	1	2	1	1	1	1	1	1	1	4	0	0	0	0	0	0	0	1	1	0	1	0	0	1	0	0	3	3	3	3	3	3	3	3	3	30	-0.047953	0	3	3	3	3	3	3	3	3	3	3
369	6.21487	1	2	1	1	1	1	1	1	1	4	5	0	0	0	0	1	0	1	1	1	1	1	1	1	0	0	3	4	4	4	4	4	4	3	3	36	0.874437	1	4	4	4	4	4	4	4	4	4	4
370	6.21487	1	2	1	1	1	1	1	1	1	1	2	1	0	1	1	0	1	1	1	1	1	1	0	0	0	0	2	2	2	2	2	2	3	2	2	21	-1.43154	0	4	4	4	4	4	4	4	3	3	4
371	6.21487	1	2	1	1	1	1	2	3	1	1	2	1	0	0	0	0	1	0	1	1	1	1	1	1	1	1	4	4	4	4	4	4	4	4	4	40	1.48936	1	3	3	3	3	3	3	3	3	3	3
372	6.21487	1	2	1	1	1	1	2	3	1	5	0	0	0	1	0	1	1	1	1	1	1	0	1	1	0	0	3	3	3	3	3	3	3	3	3	30	-0.047953	0	3	3	3	3	3	3	3	3	3	3
373	6.21487	1	2	1	1	1	1	2	3	1	0	4	1	0	0	1	1	0	1	1	0	1	1	1	0	0	0	2	2	2	2	2	3	3	3	2	23	-1.12407	0	3	3	3	3	3	3	3	3	3	3
374	6.21487	1	2	1	1	1	1	2	3	1	0	4	1	0	1	0	0	1	1	1	1	1	1	1	0	0	0	3	3	3	3	3	3	3	3	3	30	-0.047953	0	3	3	3	3	3	3	3	3	3	3
375	6.21487	1	2	1	1	1	1	2	3	1	0	4	1	0	1	0	0	0	0	1	0	1	1	1	1	1	1	3	3	3	3	3	3	3	3	3	30	-0.047953	0	3	3	3	3	3	3	3	3	3	3
376	6.21487	1	2	1	1	1	1	2	3	1	3	2	0	1	0	1	0	0	0	1	0	1	1	0	1	0	0	2	3	2	2	2	2	3	3	2	23	-1.12407	0	3	3	3	3	3	3	3	3	3	3
377	6.21487	1	2	1	1	1	1	2	2	1	1	3	1	1	1	0	1	1	1	1	1	1	1	1	1	0	0	2	3	2	2	3	2	2	2	2	22	-1.27781	0	3	3	3	3	3	3	3	3	3	3
378	6.21487	1	2	1	1	1	1	1	1	1	1	3	1	0	1	1	1	1	1	1	1	1	1	1	1	1	1	3	3	3	3	3	3	3	3	3	30	-0.047953	0	3	3	3	3	3	3	3	3	3	3
379	6.21487	1	2	1	1	1	1	0	0	1	1	3	1	0	1	1	1	1	1	1	0	1	1	1	1	0	0	3	3	3	3	3	3	3	3	3	30	-0.047953	0	3	4	3	3	3	3	4	3	3	4
380	6.21487	1	2	1	1	1	1	1	2	1	0	3	1	0	1	1	0	1	1	1	1	1	1	0	0	0	0	3	3	3	3	3	3	3	3	3	30	-0.047953	0	3	3	3	3	3	3	3	3	3	3
381	6.21487	1	2	1	1	1	1	2	1	1	5	0	0	0	0	0	0	1	0	1	1	1	0	1	0	1	1	3	3	3	4	4	4	4	3	2	33	0.413242	1	3	3	3	3	3	3	3	3	3	3
382	6.39187	1	2	1	1	1	1	1	2	1	0	3	1	1	0	0	0	0	1	1	1	1	1	1	1	0	0	3	3	3	3	3	3	3	3	3	30	-0.047953	0	3	3	3	3	3	3	3	3	3	3
383	6.21487	1	2	1	1	1	1	1	2	1	0	4	1	0	0	0	0	0	0	1	1	1	1	1	0	1	1	3	3	3	3	3	4	4	3	3	32	0.25951	1	3	3	3	3	3	3	3	4	4	3
384	6.21487	1	2	1	1	1	1	1	2	1	4	0	0	0	0	0	0	1	1	1	1	1	0	1	1	0	0	3	4	4	3	3	4	4	3	3	34	0.566974	1	3	3	3	3	3	3	2	3	3	3
385	6.21487	1	2	1	1	1	1	2	3	1	4	0	0	1	1	1	0	1	0	1	1	1	0	1	1	1	1	4	4	4	4	4	4	4	4	4	40	1.48936	1	3	3	3	3	3	3	3	3	3	3
386	4.73157	0	2	1	1	1	1	2	3	6	5	0	0	0	0	0	1	1	0	1	1	1	0	0	1	0	0	3	3	2	4	4	4	3	3	2	31	0.105779	1	3	3	3	0	3	3	0	0	3	3
387	4.73157	1	2	1	1	1	1	1	1	6	4	0	0	0	0	0	0	1	1	1	1	1	0	1	0	1	1	4	4	4	4	4	4	4	4	4	40	1.48936	1	3	3	3	3	3	3	3	3	3	3
388	4.73157	0	2	1	1	1	1	2	3	6	4	0	0	0	0	0	0	0	1	1	1	1	0	0	0	0	0	3	4	4	4	4	4	4	4	4	39	1.33563	1	4	3	3	3	3	3	3	3	3	4
389	4.73157	0	2	1	1	1	1	2	3	6	4	0	0	0	0	0	1	1	1	1	1	1	0	1	1	1	1	3	3	3	3	3	3	3	3	3	30	-0.047953	0	3	3	3	3	3	3	3	3	3	3
390	4.73157	1	2	1	1	1	1	2	3	6	4	0	0	0	0	0	0	0	1	1	0	1	0	0	0	0	0	3	3	3	3	3	3	3	3	2	28	-0.355416	0	3	3	3	3	3	3	3	3	3	3
391	4.73157	0	2	1	1	1	1	0	0	6	4	0	0	0	0	0	0	0	0	1	0	1	0	0	0	0	0	3	4	4	4	4	4	3	3	3	35	0.720705	1	3	3	4	4	4	4	4	2	3	3
392	4.73157	0	2	1	1	1	1	2	0	6	4	0	0	0	0	0	0	1	1	1	1	1	0	0	0	1	1	4	4	0	3	3	3	4	4	4	32	0.25951	1	4	3	4	0	4	4	4	4	4	4
393	4.73157	0	2	1	1	1	1	2	2	6	4	0	0	1	0	0	0	1	1	1	1	1	0	0	0	1	1	2	2	2	2	2	2	2	2	2	20	-1.58527	0	3	3	3	3	3	3	3	3	3	3
394	4.73157	0	2	1	1	1	1	2	3	6	5	0	0	0	0	0	0	1	1	1	1	1	0	0	0	1	1	3	4	4	4	4	4	4	3	4	37	1.02817	1	4	4	3	3	4	4	0	4	4	4
395	4.73157	0	2	1	1	1	1	1	1	6	4	0	0	0	0	0	1	0	1	1	1	1	0	0	0	1	1	3	4	2	3	4	3	3	3	2	30	-0.047953	0	3	3	3	2	2	3	3	2	3	3
396	4.73157	0	2	1	1	1	1	0	0	6	4	0	0	0	0	0	0	0	0	1	1	1	0	0	0	0	0	3	4	4	4	3	4	4	3	3	35	0.720705	1	3	3	3	3	3	3	3	2	3	3
397	4.73157	0	2	1	1	1	1	2	3	6	5	0	0	1	0	0	1	0	0	1	1	1	0	0	0	1	1	3	4	4	4	3	4	4	4	3	36	0.874437	1	3	3	3	3	3	3	3	3	3	3
398	4.73157	0	2	1	1	1	1	2	2	6	4	0	0	0	0	0	1	1	1	1	1	1	0	0	0	1	1	3	3	3	3	3	3	3	3	3	30	-0.047953	0	3	3	3	3	3	3	3	3	3	3
399	4.73157	0	2	1	1	1	1	2	3	6	5	0	0	0	0	0	0	1	1	0	0	1	0	0	0	1	1	0	3	3	3	3	3	3	2	2	22	-1.27781	0	3	3	0	0	3	3	3	0	3	3
400	4.73157	1	2	1	1	1	1	2	2	6	0	4	1	0	0	0	1	1	1	1	1	1	1	1	1	1	1	2	4	4	4	4	4	1	1	3	29	-0.201685	0	3	3	3	3	3	3	3	3	3	3
401	4.73157	1	2	1	1	1	1	2	1	6	5	0	0	0	0	0	0	1	1	1	0	1	0	0	0	1	1	2	3	3	3	3	3	2	2	2	25	-0.816612	0	4	4	4	0	4	4	0	4	4	4
402	4.73157	1	2	1	1	1	1	2	2	6	5	0	0	0	0	0	1	0	1	1	1	1	0	0	0	0	0	0	0	0	0	0	0	0	4	4	8	-3.43005	0	3	3	0	0	0	0	0	0	4	4
403	4.73157	0	2	1	1	1	1	1	2	6	0	4	1	0	0	0	0	1	0	1	1	1	1	0	1	1	1	3	3	3	3	3	3	3	3	3	30	-0.047953	0	3	3	3	3	3	3	3	3	3	3
404	4.73157	0	2	1	1	1	1	1	2	6	5	0	0	0	0	0	0	1	1	0	0	0	0	0	0	1	1	3	3	4	4	4	4	4	4	4	37	1.02817	1	3	3	3	3	3	3	3	3	3	3
405	4.73157	0	2	1	1	1	1	0	0	6	5	0	0	1	0	0	0	0	0	1	1	1	0	0	0	0	0	3	3	3	4	4	4	3	3	3	34	0.566974	1	4	4	4	4	4	4	4	4	4	4
406	13.3664	1	2	1	1	1	1	1	2	5	5	0	0	0	1	0	0	0	0	1	1	1	0	1	0	1	1	3	3	3	3	3	3	3	3	3	30	-0.047953	0	3	3	3	3	3	3	3	3	3	3
407	6.63213	1	2	1	1	1	1	1	2	3	5	0	0	0	1	0	0	1	1	1	1	0	0	1	0	0	0	4	4	4	4	4	4	4	4	4	40	1.48936	1	3	3	4	4	4	4	4	4	3	3
408	6.09439	1	2	1	1	1	1	1	2	3	5	0	0	0	0	0	1	1	1	1	1	1	0	0	0	1	1	2	2	2	2	2	2	2	2	2	20	-1.58527	0	0	0	0	0	0	0	0	0	4	4
409	6.09439	1	2	1	1	1	1	1	1	3	5	0	0	0	0	0	0	1	1	1	1	1	0	1	0	0	0	3	4	4	4	4	4	4	4	4	39	1.33563	1	3	3	3	3	3	2	3	3	3	3
410	6.09439	1	2	1	1	1	1	1	2	3	5	0	0	1	0	0	1	1	1	0	1	1	0	0	0	0	0	3	3	0	4	4	4	4	3	3	31	0.105779	1	3	3	3	0	3	3	3	0	3	3
411	6.39187	1	2	1	1	1	1	0	0	1	4	0	0	0	0	0	1	0	1	1	0	1	0	0	1	1	1	3	3	3	3	3	3	2	2	3	28	-0.355416	0	3	3	2	2	2	2	2	2	3	3
412	6.21487	1	2	1	1	1	1	2	3	1	3	1	0	0	1	0	1	1	1	1	1	1	1	1	1	1	1	3	4	4	4	4	4	4	4	3	37	1.02817	1	4	4	3	3	3	3	3	3	3	4
413	6.21487	1	2	1	1	1	1	1	2	1	3	1	0	1	1	0	0	0	0	1	1	0	1	1	0	0	0	3	4	2	4	4	3	4	3	3	33	0.413242	1	3	3	3	2	3	3	3	2	3	2
414	6.21487	1	2	1	1	1	1	2	3	1	3	1	0	0	1	0	0	0	0	1	1	0	1	1	1	0	0	2	2	2	3	3	3	3	3	2	24	-0.970343	0	3	3	3	3	3	3	3	3	3	3
415	6.21487	1	2	1	1	1	1	2	3	1	3	1	0	0	0	0	1	1	1	1	1	1	1	0	0	0	0	3	3	3	4	4	4	3	3	4	33	0.413242	1	3	3	3	3	4	4	4	3	3	4
416	6.07369	1	2	1	1	1	1	1	2	4	1	3	1	0	0	0	1	1	1	1	1	1	1	1	1	1	1	3	3	3	3	3	3	3	3	3	30	-0.047953	0	3	3	3	3	3	4	3	3	3	3
417	6.07369	1	2	1	1	1	1	1	1	4	4	0	0	0	0	0	0	1	1	1	0	1	0	0	0	1	1	4	4	4	4	4	4	4	4	4	40	1.48936	1	4	4	4	4	4	4	4	4	4	4
418	6.07369	1	2	1	1	1	1	1	2	4	0	4	1	0	0	0	0	1	0	1	1	1	1	0	0	1	1	3	3	3	3	3	3	3	3	3	30	-0.047953	0	4	4	4	4	4	4	4	4	4	4
419	6.07369	1	2	1	1	1	1	0	0	4	0	3	1	1	0	0	0	1	0	1	1	1	1	1	1	0	0	2	3	3	3	3	3	3	2	2	26	-0.66288	0	4	4	2	2	2	3	3	3	3	4
420	6.07369	0	2	1	1	1	1	2	2	4	0	4	1	1	0	1	0	1	1	1	1	1	1	0	0	0	0	3	3	3	3	3	3	3	3	3	30	-0.047953	0	3	3	3	3	3	3	3	3	3	3
421	6.07369	1	2	1	1	1	1	2	2	4	0	4	1	0	0	0	1	1	1	1	1	1	1	0	0	1	1	3	3	3	3	3	3	3	3	3	30	-0.047953	0	3	3	3	3	3	3	3	3	3	3
422	6.07369	1	2	1	1	1	1	2	2	4	0	4	1	0	0	0	0	0	0	1	1	1	1	1	0	0	0	2	2	2	3	3	3	3	3	2	25	-0.816612	0	3	3	3	3	3	3	0	3	3	3
423	6.07369	1	2	1	1	1	1	1	2	4	0	4	1	0	0	0	1	1	1	1	1	1	1	0	1	1	1	3	4	4	4	4	4	3	3	3	35	0.720705	1	3	4	4	4	4	3	3	3	3	3
424	6.07369	1	2	1	1	1	1	1	1	4	3	2	0	0	1	1	1	1	1	1	1	1	1	1	1	1	1	3	2	2	3	3	3	2	2	2	24	-0.970343	0	3	3	3	3	4	4	4	1	3	3
425	6.00614	0	2	1	1	1	1	0	0	0	4	0	0	0	0	1	1	1	1	1	1	1	0	1	0	1	1	2	2	2	2	2	3	3	2	1	20	-1.58527	0	4	4	4	4	4	4	4	4	4	4
426	6.00614	0	2	1	1	1	1	0	0	0	3	1	0	0	0	1	0	1	1	1	1	1	1	1	1	1	0	3	4	4	4	4	4	4	4	4	39	1.33563	1	4	4	4	4	4	4	4	4	4	4
427	6.00614	1	2	1	1	1	1	2	2	0	5	0	0	0	0	0	0	0	0	0	0	1	0	1	0	0	0	3	3	3	3	3	3	4	3	3	31	0.105779	1	3	3	3	3	3	3	3	3	3	3
428	6.00614	1	2	1	1	1	1	2	2	0	4	0	0	1	0	0	0	1	1	1	1	1	0	1	0	1	1	2	3	3	3	3	3	2	2	2	25	-0.816612	0	3	3	3	3	3	3	3	3	3	3
429	6.00614	1	2	1	1	1	1	1	1	0	4	0	0	0	0	0	0	0	1	0	1	1	0	1	0	0	0	3	3	3	4	4	4	3	3	3	33	0.413242	1	3	3	3	3	3	3	3	3	3	3
430	6.00614	0	2	1	1	1	1	2	3	0	4	0	0	0	1	1	0	0	1	1	1	1	0	1	1	0	0	1	1	0	1	1	1	0	4	1	11	-2.96886	0	3	3	0	0	3	3	3	0	4	3
431	6.00614	0	2	1	1	1	1	1	1	0	0	3	1	0	1	1	0	1	1	1	1	1	1	1	1	0	0	3	3	3	3	3	4	3	3	3	31	0.105779	1	4	4	4	4	4	4	4	4	4	4
432	6.00614	1	2	1	1	1	1	2	1	0	5	0	0	0	0	0	0	0	0	0	0	1	0	0	0	0	0	2	2	0	2	2	3	2	2	2	19	-1.739	0	0	0	0	0	0	0	0	0	4	4
433	6.00614	0	2	1	1	1	1	1	1	0	0	3	1	1	1	1	0	1	1	1	1	1	1	1	0	1	1	3	3	3	4	4	4	3	3	3	33	0.413242	1	3	3	3	2	3	3	3	2	3	3
434	6.00614	0	2	1	1	1	1	1	0	0	0	5	1	0	0	0	0	1	1	1	1	1	1	1	1	1	1	3	1	1	4	4	4	3	3	1	25	-0.816612	0	4	4	4	4	4	4	4	4	4	4
435	6.34247	0	2	1	1	1	1	1	2	2	5	0	0	0	0	0	0	0	1	1	1	1	0	1	1	1	1	4	4	4	4	4	4	4	4	4	40	1.48936	1	3	3	3	2	3	3	3	3	3	3
436	6.34247	0	2	1	1	1	1	1	2	2	5	3	0	1	0	0	0	0	0	1	1	1	1	0	0	0	0	4	3	3	3	3	3	3	3	3	31	0.105779	1	3	3	3	3	3	3	3	3	3	3
437	6.34247	1	2	1	1	1	1	1	2	2	5	0	0	1	0	0	0	0	1	1	1	1	0	1	1	0	0	3	4	4	4	4	4	4	3	4	38	1.1819	1	3	3	3	3	3	3	3	3	3	3
438	6.39187	1	2	1	1	1	1	0	0	1	4	0	0	0	0	1	0	0	0	1	1	1	0	1	1	1	1	3	3	3	4	4	4	4	4	3	35	0.720705	1	4	4	4	4	4	4	4	4	4	4
439	6.39187	1	2	1	1	1	1	0	0	1	0	4	1	0	0	0	0	1	0	1	1	1	1	1	0	1	0	4	4	4	4	4	4	4	4	4	40	1.48936	1	4	4	3	2	3	4	4	4	4	4
440	6.39187	0	2	1	1	1	1	1	1	1	0	5	1	0	0	0	1	1	0	1	1	1	1	1	1	1	1	4	4	4	4	4	4	4	4	2	38	1.1819	1	3	3	3	3	3	3	3	3	3	3
441	6.39187	0	2	1	1	1	1	2	3	1	4	0	0	0	0	0	1	1	0	1	1	1	0	0	0	1	1	3	3	3	3	3	3	3	3	3	30	-0.047953	0	4	4	4	4	4	4	4	4	4	4
442	6.21487	0	2	1	1	1	1	2	3	1	5	0	0	0	1	1	0	1	1	1	1	1	0	1	1	1	1	4	3	3	3	2	3	3	3	1	27	-0.509148	0	4	4	4	4	3	3	3	3	3	4
443	6.21487	1	2	1	1	1	1	1	0	1	0	3	1	0	1	0	0	1	1	1	1	1	1	1	0	0	0	3	3	3	4	3	4	3	3	3	32	0.25951	1	3	3	3	3	3	3	3	3	3	3
444	6.21487	1	2	1	1	1	1	0	0	1	0	3	1	0	0	1	0	0	0	1	1	1	1	1	1	1	1	4	4	4	4	4	4	4	4	4	40	1.48936	1	3	3	3	3	3	3	3	3	3	3
445	6.21487	1	2	1	1	1	1	1	1	1	0	3	1	0	1	1	0	1	1	1	1	1	1	1	0	1	1	3	3	3	3	3	3	3	3	3	30	-0.047953	0	4	4	4	4	4	4	4	4	4	4
446	6.21487	1	2	1	1	1	1	2	2	1	3	2	0	1	0	0	1	1	1	1	1	1	1	1	0	0	0	3	3	3	3	4	4	3	3	3	32	0.25951	1	3	3	3	2	3	3	3	3	3	3
447	6.21487	1	2	1	1	1	1	1	2	1	3	2	0	0	1	0	1	1	1	1	1	0	1	1	1	0	0	2	2	2	2	2	2	2	2	2	20	-1.58527	0	3	3	3	3	3	3	3	3	3	3
448	6.21487	1	2	1	1	1	1	2	2	1	3	2	0	0	0	0	0	1	0	1	1	1	1	1	1	1	1	3	3	3	4	4	4	3	3	3	32	0.25951	1	4	4	4	4	4	4	4	4	4	4
449	6.21487	1	2	1	1	1	1	2	3	1	3	2	0	1	0	0	0	0	1	1	1	1	1	1	0	0	0	0	0	0	0	0	0	0	4	4	8	-3.43005	0	3	3	3	2	3	3	3	3	3	3
450	6.21487	1	2	1	1	1	1	2	2	1	1	3	1	0	1	1	0	1	1	1	1	1	1	1	1	0	0	2	2	3	3	3	3	3	2	2	25	-0.816612	0	3	3	3	3	3	3	3	3	3	3
451	6.21487	0	2	1	1	1	1	0	0	1	1	3	1	0	1	1	0	1	1	1	1	1	1	1	1	0	0	2	2	2	2	3	3	2	2	2	22	-1.27781	0	3	3	3	3	3	3	3	3	3	3
452	6.21487	1	2	1	1	1	1	2	3	1	1	3	1	0	0	1	0	1	1	1	0	1	1	1	1	0	0	3	0	0	3	3	3	0	4	2	21	-1.43154	0	3	3	3	3	3	3	3	0	4	3
453	6.21487	1	2	1	1	1	1	1	2	1	1	3	1	1	1	1	0	1	1	1	0	1	1	1	1	0	0	3	0	0	3	3	3	0	4	3	22	-1.27781	0	3	3	3	3	3	3	3	0	4	3
454	6.21487	1	2	1	1	1	1	2	2	1	1	3	1	0	1	1	1	1	1	1	1	1	1	0	1	1	1	3	3	3	3	3	3	3	3	3	30	-0.047953	0	3	3	3	3	3	3	3	3	3	3
455	6.21487	1	2	1	1	1	1	1	2	1	1	5	1	0	0	1	1	1	1	1	1	1	1	1	1	0	0	3	3	3	3	3	3	3	3	3	30	-0.047953	0	3	3	3	3	3	3	3	3	3	3
456	6.21487	1	2	1	1	1	1	1	1	1	0	3	1	0	0	1	1	1	1	1	1	1	1	1	1	1	1	3	3	3	3	4	4	3	3	2	30	-0.047953	0	4	4	3	0	3	3	3	0	4	4
457	6.21487	1	2	1	1	1	1	1	1	1	0	5	1	0	1	1	0	0	1	1	1	1	1	1	1	1	1	3	3	3	3	3	4	3	3	2	30	-0.047953	0	4	4	4	4	4	4	4	4	4	4
458	6.21487	1	2	1	1	1	1	1	1	1	0	3	1	0	0	1	0	0	1	1	1	1	1	1	1	1	1	3	3	3	3	3	4	3	3	2	30	-0.047953	0	4	4	4	4	4	4	4	4	4	4
459	6.21487	1	2	1	1	1	1	1	1	1	0	3	1	0	0	1	0	0	1	1	1	1	1	1	1	1	1	3	3	3	3	3	4	3	3	2	30	-0.047953	0	4	4	4	4	4	4	4	4	4	4
460	6.21487	1	2	1	1	1	1	0	0	1	1	3	1	0	0	1	0	1	1	1	1	1	1	1	1	0	0	3	4	4	4	3	3	4	3	3	34	0.566974	1	3	3	3	4	3	3	4	3	3	3
461	6.21487	1	2	1	1	1	1	2	3	1	1	5	1	0	1	0	0	1	1	1	1	1	1	0	0	0	0	3	3	3	3	3	3	3	3	3	30	-0.047953	0	3	3	3	3	3	3	3	3	3	3
462	6.21487	1	2	1	1	1	1	2	3	1	1	3	1	1	0	1	0	1	1	1	1	1	1	1	1	1	1	4	4	4	4	4	4	3	3	3	36	0.874437	1	4	3	3	3	3	3	3	3	3	3
463	6.21487	1	2	1	1	1	1	2	3	1	5	5	0	1	1	0	1	1	1	1	1	0	1	1	1	0	0	4	4	4	4	4	4	3	3	3	36	0.874437	1	4	3	3	3	3	3	3	3	3	3
464	6.21487	1	2	1	1	1	1	1	2	1	1	3	1	1	0	0	0	1	1	1	1	1	1	1	1	1	1	4	4	4	4	4	4	3	3	3	36	0.874437	1	4	3	3	3	3	3	3	3	3	3
465	6.21487	1	2	1	1	1	1	1	2	1	1	3	1	1	1	0	0	1	1	1	1	0	1	1	1	1	1	4	4	4	4	4	4	3	3	3	36	0.874437	1	3	3	3	3	3	3	3	3	3	3
466	6.21487	1	2	1	1	1	1	2	3	1	1	4	1	0	1	0	0	0	0	1	1	1	1	1	1	1	1	3	4	4	4	4	4	4	4	3	37	1.02817	1	2	2	2	2	2	2	2	2	2	2
467	6.21487	1	2	1	1	1	1	0	0	1	1	4	1	0	1	0	1	0	0	1	1	1	1	1	1	1	1	3	4	4	4	4	4	3	3	3	35	0.720705	1	4	4	4	4	4	4	4	4	4	4
468	6.21487	1	2	1	1	1	1	2	2	1	1	4	1	0	0	1	1	1	1	1	1	1	1	1	1	0	0	3	0	0	0	0	0	0	4	3	11	-2.96886	0	4	4	4	4	4	4	4	4	4	4
469	6.21487	1	2	1	1	1	1	2	2	1	3	2	0	0	0	0	1	0	0	1	0	1	1	0	1	0	0	2	2	2	3	3	3	3	3	2	25	-0.816612	0	3	3	2	2	2	2	2	3	3	3
470	6.21487	1	2	1	1	1	1	2	3	1	3	2	0	0	1	0	1	0	1	1	1	1	1	1	1	0	0	3	3	3	3	3	3	3	3	3	30	-0.047953	0	3	3	3	3	3	3	3	3	3	3
471	6.21487	1	2	1	1	1	1	2	3	1	1	4	1	0	0	1	1	1	1	1	1	1	1	1	1	0	0	3	0	0	0	0	0	0	4	3	11	-2.96886	0	4	4	4	4	4	4	4	4	4	4
472	6.21487	1	2	1	1	1	1	2	2	1	5	0	0	0	0	0	1	0	1	1	1	1	0	1	1	0	0	3	4	4	4	4	4	4	4	4	38	1.1819	1	4	4	4	4	4	4	4	4	4	4
473	6.21487	1	2	1	1	1	1	2	2	1	2	0	1	1	0	0	1	1	1	1	1	1	0	1	1	0	0	3	3	3	3	3	3	3	3	4	31	0.105779	1	4	4	4	4	4	4	4	4	4	4
474	6.21487	1	2	1	1	1	1	1	1	1	2	0	1	1	0	0	0	1	0	1	0	1	0	1	1	0	0	3	3	3	3	3	3	3	3	3	30	-0.047953	0	3	3	3	3	3	3	3	3	3	3
475	6.21487	1	2	1	1	1	1	2	3	1	2	0	1	0	0	1	0	0	0	1	1	1	0	1	1	0	0	2	2	2	2	2	2	2	2	1	18	-1.89273	0	0	0	0	0	0	0	0	0	4	4
476	6.21487	1	2	1	1	1	1	1	1	1	1	3	1	0	1	1	0	1	1	1	1	1	1	1	1	1	1	3	3	3	3	3	3	3	3	3	30	-0.047953	0	3	3	3	3	3	3	3	3	3	3
477	6.21487	1	2	1	1	1	1	0	0	1	1	3	1	1	0	1	1	1	1	1	1	1	1	1	1	1	1	3	3	3	3	3	3	3	3	3	30	-0.047953	0	4	4	3	2	3	3	3	3	3	4
478	6.21487	1	2	1	1	1	1	0	0	1	1	3	1	0	1	0	0	1	1	1	1	1	1	1	1	1	1	3	3	3	3	3	3	3	3	3	30	-0.047953	0	3	3	3	3	3	3	3	3	3	3
479	6.21487	1	2	1	1	1	1	2	3	1	1	5	1	0	1	1	0	1	1	1	1	1	1	1	1	1	1	3	0	0	3	3	0	0	4	1	15	-2.35393	0	3	3	3	3	3	3	3	3	3	3
480	6.21487	1	2	1	1	1	1	0	0	1	1	4	1	0	1	1	0	1	1	1	1	0	1	1	1	1	0	3	3	3	3	3	3	3	3	3	30	-0.047953	0	3	3	3	3	3	3	3	3	3	3
481	6.21487	1	2	1	1	1	1	0	0	1	0	3	1	0	1	0	0	1	0	1	1	1	1	1	1	1	1	3	3	3	4	4	4	3	3	3	33	0.413242	1	3	3	3	3	2	2	2	3	3	3
482	6.21487	1	2	1	1	1	1	2	2	1	0	3	1	0	1	1	0	1	1	1	1	1	1	1	1	1	1	3	3	3	3	4	4	3	3	3	32	0.25951	1	3	3	3	0	3	3	3	3	3	3
483	6.21487	1	2	1	1	1	1	1	2	1	0	3	1	0	0	1	0	1	0	1	1	1	1	0	1	1	1	3	3	3	4	3	4	4	4	4	35	0.720705	1	4	3	3	3	3	3	3	3	3	3
484	6.21487	1	2	1	1	1	1	2	3	1	5	0	0	0	1	0	0	1	1	1	1	1	0	1	0	1	1	3	3	3	3	3	4	4	4	3	33	0.413242	1	4	4	4	4	4	4	4	4	4	4
485	6.21487	1	2	1	1	1	1	1	2	1	0	3	1	0	0	1	0	1	1	1	1	1	1	1	0	1	1	3	3	3	3	3	3	3	3	3	30	-0.047953	0	4	4	4	4	4	4	4	4	4	4
486	6.00614	1	2	1	1	1	1	2	2	0	4	0	0	1	0	0	0	1	1	1	1	1	0	1	0	1	1	2	3	3	3	3	3	2	2	2	25	-0.816612	0	3	3	3	3	3	3	3	3	3	3
487	6.00614	1	2	1	1	1	1	1	1	0	4	0	0	0	1	1	0	0	1	0	1	1	0	1	0	0	0	3	3	3	4	4	4	3	3	3	33	0.413242	1	3	3	3	3	3	3	3	3	3	3
488	6.00614	0	2	1	1	1	1	2	3	0	4	0	0	0	1	1	0	0	1	1	1	1	0	1	1	0	0	1	1	0	1	1	1	0	4	1	11	-2.96886	0	3	3	0	0	3	3	3	0	4	3
489	6.00614	0	2	1	1	1	1	1	1	0	0	3	1	0	1	1	0	1	1	1	1	1	1	1	1	0	0	3	3	3	3	3	4	3	3	3	31	0.105779	1	4	4	4	4	4	4	4	4	4	4
490	6.00614	1	2	1	1	1	1	2	1	0	5	0	0	0	0	0	0	0	0	0	0	1	0	0	0	0	0	2	2	0	2	2	3	2	2	2	19	-1.739	0	0	0	0	0	0	0	0	0	4	4
491	6.00614	0	2	1	1	1	1	0	0	0	3	1	0	0	0	1	0	1	1	1	1	1	1	1	1	1	0	3	4	4	4	4	4	4	4	4	39	1.33563	1	4	4	4	4	4	4	4	4	4	4
492	6.39187	1	2	1	1	1	1	0	0	1	4	0	0	0	0	0	1	0	1	1	0	1	0	0	1	1	1	3	3	3	3	3	3	2	2	3	28	-0.355416	0	3	3	2	2	2	2	2	2	3	3
493	6.39187	1	2	1	1	1	1	1	2	1	0	3	1	1	0	0	0	0	1	1	1	1	1	1	1	0	0	3	3	3	3	3	3	3	3	3	30	-0.047953	0	3	3	3	3	3	3	3	3	3	3
494	6.34247	0	2	1	1	1	1	1	2	2	5	0	0	0	0	0	0	0	1	1	1	1	0	1	1	1	1	4	4	4	4	4	4	4	4	4	40	1.48936	1	3	3	3	2	3	3	3	3	3	3
495	6.34247	0	2	1	1	1	1	1	2	2	5	3	0	1	0	0	0	0	0	1	1	1	1	0	0	0	0	4	3	3	3	3	3	3	3	3	31	0.105779	1	3	3	3	3	3	3	3	3	3	3
496	13.3664	1	2	1	1	1	1	1	2	5	5	0	0	0	1	0	0	0	0	1	1	1	0	1	0	1	1	3	3	3	3	3	3	3	3	3	30	-0.047953	0	3	3	3	3	3	3	3	3	3	3
497	13.3664	1	2	1	1	1	1	1	2	5	5	0	0	0	1	0	0	0	0	1	1	1	0	1	0	1	1	3	3	3	3	3	3	3	3	3	30	-0.047953	0	3	3	3	3	3	3	3	3	3	3
498	6.63213	1	2	1	1	1	1	1	2	3	5	0	0	0	1	0	0	1	1	1	1	0	0	1	0	0	0	4	4	4	4	4	4	4	4	4	40	1.48936	1	3	3	4	4	4	4	4	4	3	3
499	6.63213	1	2	1	1	1	1	1	2	3	5	0	0	0	0	0	0	1	1	1	1	0	0	1	0	0	0	4	4	4	4	4	4	4	4	4	40	1.48936	1	3	3	4	4	4	4	4	4	3	3
500	6.63213	1	2	1	1	1	1	1	2	3	5	0	0	0	1	0	0	1	1	1	1	0	0	1	0	0	0	4	4	4	4	4	4	4	4	4	40	1.48936	1	3	3	4	4	4	4	4	4	3	3
501	6.63213	1	2	1	1	1	1	1	2	3	5	0	0	0	1	0	0	1	1	1	1	0	0	1	0	0	0	4	4	4	4	4	4	4	4	4	40	1.48936	1	3	3	4	4	4	4	4	4	3	3
502	6.63213	1	2	1	1	1	1	1	2	3	5	0	0	0	0	0	0	1	1	1	1	0	0	1	0	0	0	4	4	4	4	4	4	4	4	4	40	1.48936	1	3	3	4	4	4	4	4	4	3	3
503	6.07369	1	2	1	1	1	1	1	2	4	1	3	1	0	0	0	1	1	1	1	1	1	1	1	1	1	1	3	3	3	3	3	3	3	3	3	30	-0.047953	0	3	3	3	3	3	4	3	3	3	3
504	6.07369	1	2	1	1	1	1	1	1	4	4	0	0	0	0	0	0	1	1	1	0	1	0	0	0	1	1	4	4	4	4	4	4	4	4	4	40	1.48936	1	4	4	4	4	4	4	4	4	4	4
505	6.07369	1	2	1	1	1	1	1	2	4	0	4	1	0	0	0	0	1	0	1	1	1	1	0	0	1	1	3	3	3	3	3	3	3	3	3	30	-0.047953	0	4	4	4	4	4	4	4	4	4	4
506	6.07369	1	2	1	1	1	1	1	0	4	0	3	1	1	0	0	0	1	0	1	1	1	1	1	1	0	0	2	3	3	3	3	3	3	2	2	26	-0.66288	0	4	4	2	2	2	3	3	3	3	4
507	6.07369	0	2	1	1	1	1	2	2	4	0	4	1	1	0	1	0	1	1	1	1	1	1	0	0	0	0	3	3	3	3	3	3	3	3	3	30	-0.047953	0	3	3	3	3	3	3	3	3	3	3
508	6.07369	1	2	1	1	1	1	1	2	4	0	4	1	0	0	0	1	1	1	1	1	1	1	0	0	1	1	3	3	3	3	3	3	3	3	3	30	-0.047953	0	3	3	3	3	3	3	3	3	3	3
509	6.07369	1	2	1	1	1	1	2	2	4	0	4	1	0	0	0	0	0	0	1	1	1	1	1	0	0	0	2	2	2	3	3	3	3	3	2	25	-0.816612	0	3	3	3	3	3	3	0	3	3	3
510	6.07369	1	2	1	1	1	1	1	2	4	0	4	1	0	0	0	1	1	1	1	1	1	1	0	1	1	1	3	4	4	4	4	4	3	3	3	35	0.720705	1	3	4	4	4	4	3	3	3	3	3
511	6.07369	1	2	1	1	1	1	1	1	4	3	2	0	0	0	1	1	1	1	1	1	1	1	1	1	1	1	3	2	2	3	3	3	2	2	2	24	-0.970343	0	3	3	3	3	4	4	4	1	3	3
512	4.73157	0	2	1	1	1	1	2	3	6	5	0	0	0	0	0	0	1	1	0	0	1	0	0	0	1	1	0	3	3	3	3	3	3	2	2	22	-1.27781	0	3	3	0	0	3	3	3	0	3	3
513	4.73157	0	2	1	1	1	1	0	0	6	5	0	0	1	0	0	0	0	0	1	1	1	0	0	0	0	0	3	3	3	4	4	4	3	3	3	34	0.566974	1	4	4	4	4	4	4	4	4	4	4
514	5.94267	1	3	2	0	1	1	2	3	1	5	0	0	1	0	1	1	1	1	1	1	1	0	1	1	1	1	3	4	4	4	4	4	4	4	3	37	1.02817	1	4	4	3	3	3	3	3	3	3	4
515	5.68451	1	3	2	0	1	1	1	1	6	5	0	0	0	0	0	1	1	1	1	1	1	0	0	0	0	0	3	4	3	4	4	4	4	4	4	38	1.1819	1	3	3	3	3	3	3	3	3	3	3
516	12.3343	1	3	2	0	1	1	1	1	5	5	0	0	0	0	0	1	1	0	1	1	1	0	0	0	1	1	3	3	3	4	4	4	3	3	2	31	0.105779	1	3	3	3	3	3	4	4	3	3	3
517	5.93534	1	3	2	0	1	1	1	1	0	0	5	1	1	1	0	0	1	1	1	1	1	1	1	0	1	1	2	4	4	4	4	4	4	2	2	32	0.25951	1	4	4	4	4	4	4	4	4	4	4
518	5.93534	1	3	2	0	1	1	1	1	0	5	2	0	0	1	0	0	0	1	1	1	1	1	1	0	0	0	3	4	4	4	4	4	4	3	3	36	0.874437	1	3	3	0	0	3	3	3	0	4	3
519	5.93534	0	3	2	0	1	1	1	1	0	1	2	1	0	0	1	0	1	1	1	1	1	1	1	1	1	1	4	4	4	4	4	4	4	3	2	37	1.02817	1	4	4	4	4	4	4	4	4	4	4
520	4.09759	0	3	2	0	1	1	1	2	3	2	0	1	0	0	1	1	1	0	1	1	1	0	1	1	0	0	3	3	3	4	4	4	3	3	3	34	0.566974	1	3	3	3	3	3	3	3	3	3	3
521	5.93534	0	3	2	0	1	1	1	2	0	5	0	0	0	0	0	0	0	0	1	1	1	0	0	0	0	0	3	3	3	3	3	3	3	2	2	28	-0.355416	0	4	4	4	4	4	4	4	4	4	4
522	5.93534	1	3	2	0	1	1	1	1	0	4	0	0	0	0	0	0	1	1	1	1	1	0	0	0	1	1	4	4	4	4	4	4	4	4	4	40	1.48936	1	4	4	4	4	4	4	4	4	4	4
523	5.93534	1	3	2	0	1	1	1	1	0	0	5	1	1	1	0	1	1	0	1	1	1	1	1	1	1	1	3	4	4	3	3	3	3	2	3	31	0.105779	1	4	4	3	3	4	4	3	4	4	4
524	5.93534	0	3	2	0	1	1	1	2	0	4	5	0	0	0	1	0	1	0	1	1	1	1	1	1	1	1	3	4	4	4	4	4	4	3	3	37	1.02817	1	3	3	3	3	3	3	3	3	3	3
525	5.68451	0	3	2	0	1	1	0	0	6	0	5	1	1	0	0	1	1	0	1	1	1	1	0	0	1	1	4	4	4	2	3	3	3	3	4	34	0.566974	1	4	3	3	3	3	3	3	3	3	3
526	5.68451	0	3	2	0	1	1	2	3	6	2	0	1	0	0	0	1	1	1	1	0	1	0	0	0	1	1	3	3	3	4	3	3	3	3	3	32	0.25951	1	3	3	3	3	3	3	3	3	3	3
527	7.28712	1	3	2	0	1	1	0	0	1	3	1	0	0	0	0	0	1	1	1	0	1	1	0	0	1	0	3	3	2	4	4	4	3	3	3	32	0.25951	1	4	4	4	3	4	4	4	3	3	3
528	7.28712	1	3	2	0	1	1	1	0	1	4	0	0	1	0	0	1	1	0	1	1	1	0	0	0	1	1	3	3	3	3	3	3	3	3	3	30	-0.047953	0	3	3	3	3	3	3	3	3	3	3
529	5.94267	1	3	2	0	1	1	2	3	1	5	5	0	0	0	0	1	1	1	1	1	1	1	1	1	1	1	2	2	2	3	3	3	2	2	2	22	-1.27781	0	3	3	3	3	3	3	0	0	3	3
530	5.94267	1	3	2	0	1	1	2	3	1	5	0	0	0	0	0	0	1	1	1	1	1	0	1	1	0	0	2	2	2	3	3	3	3	2	2	24	-0.970343	0	3	3	0	0	3	3	3	2	3	3
531	5.94267	1	3	2	0	1	1	2	2	1	3	2	0	0	0	0	1	1	1	1	1	1	1	1	1	1	1	0	0	0	0	3	3	0	4	2	12	-2.81512	0	3	3	2	2	2	3	2	3	3	3
532	5.94267	1	3	2	0	1	1	2	2	1	3	2	0	1	0	0	1	1	1	1	1	1	1	0	1	1	1	2	2	2	4	4	4	4	3	2	29	-0.201685	0	3	3	3	3	3	3	3	3	3	3
533	5.94267	1	3	2	0	1	1	2	2	1	3	2	0	1	1	1	1	1	1	1	1	1	1	1	1	0	0	4	4	4	4	4	4	4	4	4	40	1.48936	1	4	3	4	4	4	4	4	4	4	4
534	5.94267	1	3	2	0	1	1	1	2	1	4	0	0	0	0	1	0	1	1	1	1	1	0	1	1	1	1	3	2	2	3	3	3	3	3	3	28	-0.355416	0	4	4	4	4	4	4	4	4	4	4
535	5.94267	1	3	2	0	1	1	2	2	1	0	3	1	1	0	1	0	1	1	1	1	1	1	1	1	1	1	3	3	3	3	3	3	3	3	3	30	-0.047953	0	3	3	3	3	3	3	3	3	3	3
536	5.94267	1	3	2	0	1	1	2	2	1	5	0	0	0	0	0	0	1	1	1	1	1	0	1	0	1	0	3	2	2	3	3	3	3	2	2	25	-0.816612	0	3	3	0	0	3	3	0	0	3	3
537	5.94267	1	3	2	0	1	1	2	3	1	0	5	1	0	1	1	1	1	1	1	1	1	1	1	0	0	0	2	3	3	3	2	2	3	2	2	24	-0.970343	0	3	3	3	3	3	3	3	3	3	3
538	5.94267	1	3	2	0	1	1	1	2	1	0	4	1	0	0	1	0	1	1	1	1	1	1	0	1	1	1	2	2	2	3	3	3	3	3	2	25	-0.816612	0	4	4	4	4	4	4	4	4	4	4
539	5.94267	1	3	2	0	1	1	1	2	1	3	1	0	0	0	0	0	1	1	1	1	1	1	1	1	0	0	3	3	3	4	4	4	4	4	3	35	0.720705	1	3	3	3	3	3	3	3	3	3	3
540	5.94267	1	3	2	0	1	1	2	3	1	3	2	0	1	1	0	1	1	1	1	1	1	1	1	0	0	0	3	4	4	4	4	4	3	3	3	35	0.720705	1	3	3	0	0	3	3	0	0	3	3
541	5.94267	1	3	2	0	1	1	1	2	1	3	2	0	0	0	1	1	1	1	1	1	1	1	1	1	0	0	4	4	4	4	4	4	4	4	4	40	1.48936	1	4	4	4	4	4	4	4	4	4	4
542	5.94267	1	3	2	0	1	1	1	2	1	5	0	0	0	1	1	0	1	1	1	1	1	0	1	1	0	0	4	4	4	4	4	4	4	4	4	40	1.48936	1	3	3	3	0	3	3	3	3	3	3
543	5.94267	1	3	2	0	1	1	1	2	1	5	0	0	0	1	1	0	1	1	1	1	1	0	1	1	0	0	4	4	4	4	4	4	4	4	4	40	1.48936	1	3	3	3	0	3	3	1	3	3	3
544	5.94267	1	3	2	0	1	1	1	2	1	5	0	0	0	1	1	0	1	1	1	1	1	0	1	1	1	1	3	3	3	3	3	3	3	3	3	30	-0.047953	0	3	3	3	3	3	3	3	3	3	3
545	5.94267	1	3	2	0	1	1	2	3	1	1	3	1	0	0	1	1	1	1	1	1	1	1	1	1	0	0	3	3	4	4	4	4	4	4	4	38	1.1819	1	4	3	0	0	3	3	3	3	3	3
546	5.94267	1	3	2	0	1	1	2	3	1	1	4	1	0	1	1	1	1	1	1	1	1	1	1	1	1	1	3	1	1	4	4	4	4	2	1	27	-0.509148	0	3	3	3	3	3	3	3	3	3	3
547	5.94267	1	3	2	0	1	1	2	3	1	5	0	0	1	0	1	1	1	1	1	1	0	0	1	1	1	1	3	3	3	3	3	3	3	3	3	30	-0.047953	0	3	3	3	3	3	3	3	3	3	3
548	5.94267	1	3	2	0	1	1	2	3	1	1	5	1	1	0	1	1	1	1	1	1	1	1	1	1	1	1	3	0	0	3	3	3	3	3	3	24	-0.970343	0	3	3	3	0	3	3	3	0	4	3
549	5.94267	1	3	2	0	1	1	2	3	1	5	2	0	0	0	0	1	1	1	1	1	1	1	0	0	0	0	2	2	2	3	3	3	2	2	2	22	-1.27781	0	3	3	0	0	0	0	0	0	4	3
550	5.94267	1	3	2	0	1	1	2	3	1	5	5	0	0	0	1	1	1	1	1	1	1	1	0	1	1	1	2	2	2	2	2	2	2	2	2	20	-1.58527	0	4	4	4	4	4	4	4	4	4	4
551	5.94267	1	3	2	0	1	1	2	2	1	4	0	0	0	0	0	0	0	0	1	1	1	0	1	0	1	1	3	2	2	3	2	3	2	2	2	23	-1.12407	0	3	3	3	3	3	3	3	2	3	3
552	5.94267	1	3	2	0	1	1	2	3	1	4	5	0	0	0	0	1	1	1	1	1	1	1	1	0	1	1	3	3	3	3	3	3	3	3	3	30	-0.047953	0	3	3	3	3	3	3	3	3	3	3
553	5.94267	1	3	2	0	1	1	0	0	1	2	0	1	0	0	1	0	1	0	1	1	1	0	1	1	0	0	3	3	3	4	4	4	3	3	4	33	0.413242	1	3	3	3	3	4	4	4	3	3	3
554	5.94267	1	3	2	0	1	1	2	2	1	2	0	1	0	0	1	1	1	1	1	1	1	0	1	1	1	1	3	3	3	3	3	3	3	3	3	30	-0.047953	0	3	3	3	3	3	3	3	3	3	3
555	5.94267	1	3	2	0	1	1	0	0	1	2	0	1	0	1	0	0	1	0	1	1	1	0	1	1	1	1	3	4	4	3	4	3	4	3	3	34	0.566974	1	4	4	4	4	4	4	4	4	4	4
556	5.94267	1	3	2	0	1	1	2	2	1	2	0	1	0	0	0	0	1	0	1	1	1	0	0	0	1	0	3	4	4	4	4	4	4	3	3	36	0.874437	1	4	4	4	4	4	4	4	4	4	4
557	5.94267	1	3	2	0	1	1	2	2	1	1	3	1	0	0	1	1	1	1	1	1	1	1	1	1	0	0	3	4	4	4	4	4	4	4	4	39	1.33563	1	4	3	0	0	3	3	3	3	3	3
558	5.94267	1	3	2	0	1	1	2	3	1	1	4	1	0	0	0	1	1	1	1	1	1	1	1	0	1	1	4	4	4	4	4	4	4	4	4	40	1.48936	1	3	3	3	3	3	3	3	3	3	3
559	5.94267	1	3	2	0	1	1	2	3	1	4	0	0	1	0	0	0	1	0	1	1	1	0	0	1	1	1	3	3	3	4	3	4	0	4	4	32	0.25951	1	3	3	3	3	4	3	4	3	3	3
560	5.94267	1	3	2	0	1	1	2	3	1	1	3	1	0	0	1	1	1	1	1	1	1	1	0	0	0	0	3	3	3	3	3	3	3	3	3	30	-0.047953	0	3	3	3	3	3	3	3	3	3	3
561	5.94267	1	3	2	0	1	1	2	3	1	1	4	1	1	1	1	0	1	1	1	1	1	1	0	1	0	0	2	2	2	4	4	4	2	2	2	26	-0.66288	0	3	3	3	4	4	4	4	4	4	3
562	5.94267	1	3	2	0	1	1	0	0	1	1	4	1	0	1	1	0	1	0	1	1	1	1	1	1	0	0	3	2	2	3	3	3	3	3	3	28	-0.355416	0	3	3	2	2	2	3	2	3	3	3
563	5.94267	1	3	2	0	1	1	2	2	1	1	5	1	0	0	0	0	0	0	1	1	1	1	1	1	0	0	3	3	3	3	3	3	3	3	2	28	-0.355416	0	0	0	0	0	0	0	0	0	4	4
564	5.94267	1	3	2	0	1	1	2	3	1	0	3	1	1	1	1	1	1	1	1	1	1	1	1	1	1	1	3	3	3	3	3	3	3	3	3	30	-0.047953	0	3	3	3	3	3	3	3	3	3	3
565	5.94267	1	3	2	0	1	1	1	2	1	4	0	0	0	0	0	0	1	0	1	1	1	0	1	1	0	0	3	3	3	4	4	4	3	3	3	33	0.413242	1	3	3	3	3	3	3	3	3	3	3
566	5.94267	1	3	2	0	1	1	2	3	1	4	0	0	0	0	0	0	0	0	1	0	1	0	1	0	0	0	3	3	3	3	3	3	3	3	3	30	-0.047953	0	3	3	3	3	3	3	3	3	3	3
567	5.94267	1	3	2	0	1	1	1	2	1	4	5	0	0	1	0	0	1	1	1	1	1	1	1	1	1	1	3	4	4	4	4	4	4	3	3	36	0.874437	1	3	3	3	3	3	3	3	3	3	3
568	5.94267	1	3	2	0	1	1	1	2	1	4	0	0	0	0	0	0	0	1	1	1	1	0	1	0	0	1	3	3	3	3	3	3	3	3	3	30	-0.047953	0	3	3	3	3	3	3	3	3	3	3
569	5.94267	1	3	2	0	1	1	2	3	1	1	3	1	0	0	1	0	1	1	1	1	1	1	1	1	0	0	3	4	3	4	4	4	4	3	4	36	0.874437	1	3	3	3	3	3	3	3	3	3	3
570	5.94267	1	3	2	0	1	1	2	3	1	4	5	0	1	0	1	1	1	1	1	1	1	1	1	0	1	1	3	0	0	3	3	3	0	4	4	24	-0.970343	0	3	3	3	3	3	3	0	0	3	3
571	6.65858	1	3	2	0	1	1	1	2	3	5	0	0	0	1	0	0	0	1	1	0	1	0	1	0	0	0	4	4	4	4	4	4	4	4	4	40	1.48936	1	4	4	4	0	4	4	4	4	4	4
572	6.65858	1	3	2	0	1	1	1	2	3	5	0	0	0	0	0	0	0	1	1	1	1	0	1	0	0	0	3	3	3	3	3	3	3	3	3	30	-0.047953	0	3	3	3	3	2	2	2	2	3	3
573	7.12723	1	3	2	0	1	1	1	1	2	5	4	0	0	0	0	0	1	0	1	1	1	1	1	1	0	0	0	0	0	0	0	3	3	3	2	11	-2.96886	0	3	3	3	3	3	3	3	3	3	3
574	7.12723	0	3	2	0	1	1	1	1	2	5	0	0	0	0	0	0	1	1	1	1	1	0	0	0	1	1	0	0	0	3	3	3	3	4	4	20	-1.58527	0	0	0	0	0	0	0	3	0	4	3
575	6.05234	1	3	2	0	1	1	1	0	4	3	1	0	1	0	0	0	1	0	1	1	0	1	0	0	1	1	3	3	3	3	3	3	3	3	3	30	-0.047953	0	3	3	3	3	3	3	3	3	3	3
576	6.05234	1	3	2	0	1	1	2	2	4	0	3	1	0	0	1	0	1	0	1	1	1	1	0	0	1	1	3	3	3	3	3	3	3	3	3	30	-0.047953	0	3	3	3	3	3	3	3	3	3	3
577	6.05234	1	3	2	0	1	1	0	1	4	5	0	0	0	0	0	1	1	1	1	1	1	0	0	0	1	1	3	3	3	3	3	3	3	3	3	30	-0.047953	0	3	3	3	3	3	3	3	3	3	3
578	6.05234	1	3	2	0	1	1	1	0	4	3	2	0	0	0	0	0	1	1	1	1	1	1	0	0	1	1	3	4	4	4	4	4	4	4	3	37	1.02817	1	3	3	4	4	4	4	4	4	3	3
579	6.05234	1	3	2	0	1	1	1	1	4	0	5	1	1	0	0	0	1	0	1	1	0	1	0	1	0	0	3	3	0	4	4	4	3	3	3	30	-0.047953	0	3	3	3	3	3	3	3	3	3	3
580	6.05234	1	3	2	0	1	1	2	3	4	4	0	0	0	0	0	0	1	0	1	1	1	0	1	1	1	1	3	3	3	3	3	3	3	3	3	30	-0.047953	0	3	3	3	3	3	3	3	3	3	3
581	6.05234	1	3	2	0	1	1	1	0	4	3	1	0	1	0	0	0	1	0	1	0	1	1	0	0	0	0	3	3	3	4	4	4	3	3	3	33	0.413242	1	3	3	3	3	3	3	4	4	4	3
582	6.05234	1	3	2	0	1	1	1	2	4	4	0	0	0	0	0	1	1	0	1	0	1	0	0	0	1	1	2	2	2	2	2	3	3	3	3	25	-0.816612	0	3	3	3	3	3	3	3	3	3	3
583	6.05234	1	3	2	0	1	1	1	0	4	0	5	1	0	0	0	0	0	0	0	1	1	1	0	0	0	0	3	3	3	3	3	3	3	3	3	30	-0.047953	0	3	3	3	3	3	3	3	3	3	3
584	6.05234	1	3	2	0	1	1	3	3	4	5	5	0	0	0	0	1	1	1	1	1	1	1	0	0	1	1	3	3	3	4	4	4	4	4	1	31	0.105779	1	4	4	4	4	4	4	4	4	4	4
585	6.05234	1	3	2	0	1	1	2	3	4	3	2	0	0	0	0	0	1	1	1	0	0	1	0	0	0	0	4	4	4	4	4	4	4	4	4	37	1.02817	1	4	4	4	4	4	4	4	4	4	4
586	6.05234	1	3	2	0	1	1	2	3	4	3	1	0	1	0	0	1	1	1	1	1	1	1	1	1	1	1	3	3	3	3	4	4	3	3	2	31	0.105779	1	3	3	3	3	3	3	3	3	3	3
587	6.05234	1	3	2	0	1	1	3	3	4	0	5	1	1	0	0	0	1	1	1	1	0	1	0	0	0	0	3	2	2	2	2	2	2	2	2	21	-1.43154	0	2	2	2	2	2	2	2	2	2	2
588	6.05234	1	3	2	0	1	1	2	3	4	0	4	1	0	0	1	1	1	1	1	1	0	1	0	0	1	1	3	2	2	3	3	3	3	3	4	30	-0.047953	0	3	3	2	2	2	3	3	2	3	3
589	6.05234	1	3	2	0	1	1	2	2	4	0	5	1	1	0	0	0	1	0	1	1	0	1	1	1	0	0	3	3	3	3	3	3	3	3	3	30	-0.047953	0	3	3	3	3	3	3	3	3	3	3
590	5.68451	1	3	2	0	1	1	2	2	6	0	5	1	0	0	0	0	1	1	1	1	1	1	0	0	1	1	3	3	3	3	3	3	3	3	3	30	-0.047953	0	3	3	3	3	3	3	3	3	3	3
591	5.68451	1	3	2	0	1	1	3	3	6	2	0	1	1	0	0	1	0	1	1	1	1	0	1	1	0	0	3	3	4	4	3	4	4	3	2	32	0.25951	1	3	3	3	3	3	3	3	3	3	3
592	5.68451	1	3	2	0	1	1	0	0	6	5	0	0	0	0	0	0	1	1	1	1	1	0	0	0	0	0	4	3	2	3	3	3	3	3	1	27	-0.509148	0	4	3	4	3	4	4	4	4	4	4
593	5.68451	1	3	2	0	1	1	0	0	6	5	0	0	0	0	0	0	0	0	1	0	1	0	0	0	0	0	3	3	3	3	3	4	3	3	3	31	0.105779	1	4	4	2	2	3	3	2	2	3	3
594	5.68451	0	3	2	0	1	1	2	3	6	5	0	0	1	0	0	1	1	1	1	1	1	0	0	0	0	0	4	4	4	4	4	3	4	4	3	38	1.1819	1	3	3	3	3	3	3	3	3	3	3
595	5.68451	1	3	2	0	1	1	1	1	6	2	0	1	1	0	0	0	1	0	1	1	1	0	0	0	1	1	3	3	3	4	4	3	3	3	4	34	0.566974	1	4	3	3	3	4	4	3	3	3	3
596	5.68451	1	3	2	0	1	1	2	2	6	5	2	0	1	0	0	1	1	1	1	1	1	1	1	0	0	0	3	3	3	4	4	4	3	3	2	31	0.105779	1	3	3	3	3	2	2	2	3	3	3
597	5.68451	0	3	2	0	1	1	1	2	6	5	0	0	0	0	0	1	1	1	1	1	1	0	0	0	1	1	3	3	3	4	4	4	3	3	3	33	0.413242	1	4	4	4	3	3	3	3	3	3	3
598	5.68451	0	3	2	0	1	1	2	2	6	5	5	0	0	0	0	0	1	1	1	1	1	1	0	0	1	1	3	4	4	4	4	4	4	3	4	37	1.02817	1	3	3	3	3	3	3	3	3	3	3
599	5.68451	1	3	2	0	1	1	0	0	6	5	2	0	0	0	0	0	1	0	1	1	1	1	0	0	1	1	3	4	4	4	4	4	4	4	4	38	1.1819	1	3	3	3	3	3	3	3	3	3	3
600	5.68451	1	3	2	0	1	1	0	0	6	5	5	0	0	0	0	0	1	1	1	1	1	1	0	1	1	1	3	3	3	3	3	3	3	3	3	30	-0.047953	0	3	3	3	3	3	3	3	3	3	3
601	5.68451	1	3	2	0	1	1	1	2	6	5	0	0	0	0	0	0	1	1	1	0	1	0	0	0	1	1	3	3	2	3	3	4	3	3	2	28	-0.355416	0	4	4	4	3	4	4	4	4	4	4
602	6.05234	1	3	2	0	1	1	0	1	4	5	0	0	0	0	0	0	1	0	1	0	0	0	0	0	0	0	3	3	3	3	3	3	3	3	3	30	-0.047953	0	4	3	3	3	3	3	3	3	3	3
603	6.14638	1	4	2	0	1	1	2	2	3	5	0	0	0	0	0	0	1	0	1	1	1	0	0	0	0	0	3	3	2	3	3	3	3	3	2	27	-0.509148	0	3	3	3	3	3	3	3	3	3	3
604	6.05234	1	3	2	0	1	1	2	2	4	5	0	0	0	0	0	0	1	1	1	1	1	0	0	0	0	0	3	3	3	3	3	3	3	3	3	30	-0.047953	0	3	3	3	3	3	3	3	3	3	3
605	12.3343	1	3	2	0	1	1	2	3	5	5	0	0	0	0	0	0	1	1	1	1	1	0	0	0	1	1	3	3	2	2	2	2	2	2	2	23	-1.12407	0	3	3	3	3	3	3	3	3	3	3
606	5.68451	1	3	2	0	1	1	1	0	6	5	5	0	0	0	0	0	0	1	1	1	1	1	1	0	0	0	2	2	2	2	2	1	2	2	2	19	-1.739	0	3	3	3	3	3	3	4	3	3	3
607	5.68451	1	3	2	0	1	1	0	0	6	5	3	0	1	0	0	0	1	1	1	1	1	1	1	0	1	0	4	4	4	4	4	4	4	4	4	40	1.48936	1	4	4	4	4	4	4	4	4	4	4
608	6.65858	1	3	2	0	1	1	1	2	3	5	0	0	0	0	0	0	1	1	1	1	1	0	1	1	1	1	4	3	3	4	4	4	4	3	4	36	0.874437	1	4	3	3	3	3	4	4	4	3	3
609	5.93534	1	3	2	0	1	1	2	2	0	0	5	1	0	1	1	1	1	0	1	1	1	1	1	1	1	1	2	4	4	2	2	4	4	2	2	28	-0.355416	0	4	4	4	4	4	4	4	4	4	4
610	6.65858	1	3	2	0	1	1	1	2	3	5	0	0	0	0	0	0	1	1	1	1	1	0	0	1	0	0	4	4	4	4	3	4	4	3	3	37	1.02817	1	3	3	3	3	3	3	3	3	3	3
611	5.68451	1	3	2	0	1	1	2	3	6	1	4	1	0	0	0	1	1	0	1	0	1	1	0	0	1	1	3	3	3	3	3	3	3	3	3	30	-0.047953	0	3	3	3	3	3	3	3	3	3	3
612	7.12723	1	3	2	0	1	1	2	3	2	5	0	0	0	0	0	1	1	1	1	1	1	0	0	0	0	0	1	4	4	4	3	3	3	2	1	26	-0.66288	0	4	4	4	4	4	4	4	4	4	4
613	5.68451	1	3	2	0	1	1	2	2	6	5	0	0	0	0	0	1	0	1	1	1	1	0	1	1	0	0	2	3	3	3	3	3	3	3	2	27	-0.509148	0	3	3	3	3	3	3	3	3	3	3
614	5.68451	1	3	2	0	1	1	2	2	6	5	0	0	0	0	0	1	1	1	1	1	1	0	1	1	1	1	2	3	3	3	3	3	2	2	2	25	-0.816612	0	3	3	2	2	2	2	2	2	3	3
615	5.68451	1	3	2	0	1	1	2	3	6	5	0	0	1	0	0	0	0	0	1	1	1	0	1	0	1	1	3	4	0	4	4	4	4	3	3	32	0.25951	1	3	3	3	3	3	3	3	3	3	3
616	5.68451	1	3	2	0	1	1	1	1	6	0	5	1	0	0	0	1	1	1	1	1	1	1	0	1	1	1	3	3	3	3	3	3	3	3	3	30	-0.047953	0	3	3	2	2	3	3	3	3	3	3
617	5.93534	1	3	2	0	1	1	1	1	0	0	5	1	1	1	0	1	1	0	1	1	1	1	1	1	1	1	3	4	4	3	3	3	3	2	3	31	0.105779	1	4	4	3	3	4	4	3	4	4	4
618	12.3343	1	3	2	0	1	1	1	1	5	5	0	0	0	0	0	1	1	0	1	1	1	0	0	0	1	1	3	3	3	4	4	4	3	3	2	31	0.105779	1	3	3	3	3	3	4	4	3	3	3
619	6.33111	0	4	2	0	1	1	1	0	6	2	0	1	0	0	0	0	0	0	0	1	1	0	0	0	0	0	3	3	3	3	3	3	3	3	3	30	-0.047953	0	3	3	3	3	3	3	3	3	3	3
620	6.30398	1	4	2	0	1	1	1	1	3	5	0	0	0	0	0	0	1	0	1	0	1	0	1	1	0	0	0	0	0	0	0	0	0	4	2	8	-3.43005	0	3	3	0	0	0	3	0	0	3	3
621	6.30398	1	4	2	0	1	1	0	0	3	5	0	0	0	1	0	0	1	1	1	1	1	0	1	0	1	1	3	3	3	4	4	4	4	3	3	34	0.566974	1	4	4	3	3	3	3	2	2	4	4
622	6.30398	0	4	2	0	1	1	0	0	3	5	0	0	1	1	0	0	1	0	1	1	1	0	1	0	1	1	3	4	4	4	4	4	4	4	3	37	1.02817	1	3	3	3	3	3	3	3	3	3	3
623	6.30398	0	4	2	0	1	1	1	1	3	5	0	0	0	1	0	1	1	1	1	1	1	0	1	0	1	1	3	3	2	4	3	3	3	3	2	29	-0.201685	0	3	3	3	3	3	3	3	3	3	3
624	6.30398	1	4	2	0	1	1	0	0	3	0	3	1	0	0	0	1	1	1	1	1	1	1	1	0	1	1	2	2	2	3	2	3	3	2	2	23	-1.12407	0	3	3	3	3	3	3	3	3	3	3
625	6.30398	1	4	2	0	1	1	1	0	3	5	0	0	0	1	0	0	1	1	1	0	1	0	1	1	0	0	2	2	3	3	3	3	2	2	1	23	-1.12407	0	3	3	3	3	3	3	3	3	3	3
626	6.30398	1	4	2	0	1	1	2	3	3	5	0	0	0	0	0	1	1	1	1	1	1	0	0	0	1	1	4	4	4	4	4	4	4	4	4	40	1.48936	1	3	3	3	3	3	3	3	3	3	3
627	6.30398	1	4	2	0	1	1	1	1	3	5	0	0	0	0	0	0	1	1	1	0	1	0	1	0	1	1	2	3	3	4	4	4	3	3	3	31	0.105779	1	3	3	2	2	3	3	3	3	3	3
628	6.30398	0	4	2	0	1	1	0	0	3	5	0	0	0	0	0	0	1	1	1	1	1	0	1	0	1	1	3	3	3	3	3	3	3	3	3	30	-0.047953	0	3	3	3	3	3	3	3	3	3	3
629	6.30398	0	4	2	0	1	1	0	0	3	5	0	0	1	1	0	1	1	1	1	1	1	0	1	0	1	1	3	3	3	3	3	3	3	3	3	30	-0.047953	0	4	4	4	4	4	4	4	4	4	4
630	6.30398	1	4	2	0	1	1	1	2	3	5	0	0	0	0	0	0	1	1	1	1	1	0	0	0	1	0	3	4	4	4	4	4	4	4	3	37	1.02817	1	4	4	4	4	4	4	4	4	4	4
631	6.30398	1	4	2	0	1	1	0	0	3	5	0	0	0	0	0	0	1	1	1	1	1	0	0	0	1	1	0	0	0	0	0	0	0	4	4	8	-3.43005	0	3	3	3	3	3	3	3	3	3	3
632	6.30398	1	4	2	0	1	1	0	0	3	5	0	0	0	0	0	0	1	1	1	1	1	0	0	0	1	1	0	0	0	0	0	0	0	4	4	8	-3.43005	0	3	3	3	3	3	3	3	3	3	3
633	6.17061	1	4	2	0	1	1	1	0	4	5	0	0	0	0	0	0	1	1	1	1	1	0	0	0	1	1	3	2	2	4	4	3	3	3	3	30	-0.047953	0	3	3	3	2	3	3	2	2	3	3
634	6.17061	1	4	2	0	1	1	1	2	4	5	2	0	0	0	0	0	0	1	1	0	1	1	0	0	1	1	4	3	3	3	3	4	1	1	3	29	-0.201685	0	4	3	4	3	2	2	2	3	3	3
635	6.17061	1	4	2	0	1	1	0	0	4	4	0	0	0	0	0	0	0	0	1	1	1	0	0	0	1	1	3	3	3	3	3	3	3	3	3	30	-0.047953	0	3	3	3	3	3	3	3	3	3	3
636	6.07434	1	4	2	0	1	1	0	0	2	5	0	0	1	0	0	0	0	1	1	1	1	0	0	1	1	1	4	4	4	4	4	4	4	4	4	40	1.48936	1	4	4	4	4	4	4	4	4	4	4
637	6.07434	1	4	2	0	1	1	0	0	2	5	0	0	1	0	0	1	1	1	1	1	1	0	0	1	1	1	4	3	0	4	4	4	3	3	3	32	0.25951	1	0	0	0	0	0	0	0	0	4	4
638	13.0599	1	4	2	0	1	1	0	0	5	5	5	0	0	0	0	0	0	0	1	1	1	1	0	0	0	0	3	3	3	3	3	3	3	3	3	30	-0.047953	0	3	3	3	3	3	3	3	3	3	3
639	6.33111	1	4	2	0	1	1	1	1	6	5	5	0	0	0	0	0	0	1	1	1	1	1	0	0	0	0	3	3	3	3	3	3	3	3	3	30	-0.047953	0	3	3	3	3	3	3	3	3	3	3
640	13.0599	1	4	2	0	1	1	0	0	5	5	0	0	0	0	0	0	1	0	1	1	1	0	1	0	0	0	1	1	1	2	2	2	2	2	1	15	-2.35393	0	4	4	4	4	4	4	4	4	4	4
641	6.33111	1	4	2	0	1	1	1	0	6	5	0	0	0	0	0	0	0	0	0	1	1	0	0	0	1	1	3	0	0	0	0	0	3	2	2	12	-2.81512	0	4	4	4	4	4	4	4	4	4	4
642	13.0599	1	4	2	0	1	1	1	1	5	5	0	0	0	0	0	0	1	1	1	1	1	0	0	0	1	1	3	2	2	4	4	3	3	3	3	30	-0.047953	0	3	3	3	2	3	3	2	2	3	3
643	13.0599	0	4	2	0	1	1	0	0	5	5	0	0	0	0	0	0	1	0	1	1	1	0	1	1	1	1	3	3	4	4	4	4	4	3	3	35	0.720705	1	4	4	4	4	3	4	4	4	4	3
644	13.0599	1	4	2	0	1	1	1	1	5	5	0	0	0	0	0	0	1	0	1	1	1	0	0	0	0	1	3	3	3	3	3	3	3	3	3	30	-0.047953	0	3	3	2	2	3	3	3	3	3	3
645	5.88561	1	4	2	0	1	1	2	2	1	5	0	0	0	0	0	1	1	1	1	1	1	0	0	0	1	0	2	2	2	3	3	3	2	2	2	23	-1.12407	0	3	3	3	3	3	3	3	3	3	3
646	13.0599	1	4	2	0	1	1	0	0	5	5	2	0	0	0	0	0	1	0	1	1	1	1	1	1	0	0	3	3	3	3	3	3	3	3	3	30	-0.047953	0	3	3	3	3	3	3	3	3	3	3
647	6.33111	0	4	2	0	1	1	0	0	6	5	0	0	0	0	0	0	1	1	1	1	1	0	0	0	1	1	3	3	3	3	3	3	3	3	3	30	-0.047953	0	3	3	3	3	3	3	3	3	3	3
648	6.33111	1	4	2	0	1	1	0	0	6	5	0	0	0	0	0	0	1	1	1	1	1	0	0	0	1	1	3	3	3	3	3	3	3	3	3	30	-0.047953	0	3	3	3	3	3	3	3	3	3	3
649	6.33111	1	4	2	0	1	1	1	0	6	2	0	1	0	0	0	0	0	0	1	1	1	0	1	1	0	1	2	3	3	3	3	3	3	2	2	26	-0.66288	0	3	3	3	3	4	4	4	3	3	3
650	5.88561	1	4	2	0	1	1	0	0	1	2	0	1	1	0	1	0	0	1	1	1	1	0	1	1	1	1	4	3	1	3	3	4	3	4	1	29	-0.201685	0	4	4	4	4	4	4	3	4	4	4
651	5.88561	1	4	2	0	1	1	2	3	1	5	0	0	0	0	0	0	1	1	1	1	1	0	1	1	0	1	2	2	2	2	2	2	2	2	2	20	-1.58527	0	3	3	3	3	3	3	3	3	3	3
652	5.88561	1	4	2	0	1	1	2	2	1	0	4	1	1	0	0	0	1	1	1	1	1	1	0	0	1	1	2	2	3	3	3	3	3	3	3	27	-0.509148	0	3	3	3	3	3	3	3	3	3	3
653	5.88561	1	4	2	0	1	1	2	1	1	0	3	1	0	0	0	1	1	1	1	1	1	1	0	0	1	1	3	3	3	3	3	3	3	2	2	27	-0.509148	0	4	4	4	4	4	4	4	4	4	4
654	5.88561	1	4	2	0	1	1	2	3	1	4	2	0	1	0	0	0	1	1	1	1	1	1	0	0	1	1	4	4	1	4	4	4	4	4	3	33	0.413242	1	3	3	3	0	3	3	3	3	3	3
655	5.88561	1	4	2	0	1	1	1	2	1	3	2	0	0	1	0	0	1	0	1	1	1	1	1	0	0	0	3	3	4	4	4	4	4	3	3	35	0.720705	1	3	3	3	3	3	3	3	3	3	3
656	5.88561	1	4	2	0	1	1	2	3	1	5	0	0	0	0	0	1	1	1	1	1	1	0	0	0	1	1	3	3	2	4	4	3	4	4	2	31	0.105779	1	3	3	3	3	3	3	3	3	3	3
657	5.88561	1	4	2	0	1	1	1	2	1	5	0	0	0	0	1	1	1	1	1	1	1	0	1	1	0	0	3	4	3	4	4	4	4	4	3	37	1.02817	1	3	3	3	3	3	3	3	3	3	3
658	5.88561	1	4	2	0	1	1	1	2	1	5	0	0	0	0	0	0	0	1	1	1	1	0	1	0	0	0	3	3	3	4	4	4	4	3	3	34	0.566974	1	4	4	4	4	4	4	4	4	4	4
659	5.88561	1	4	2	0	1	1	0	0	1	0	3	1	0	1	0	1	0	0	1	1	1	1	1	0	1	1	4	3	3	4	4	4	4	3	3	35	0.720705	1	4	4	3	2	4	4	4	3	3	4
660	5.88561	1	4	2	0	1	1	1	0	1	0	3	1	0	0	0	0	1	1	1	1	1	1	1	1	0	0	3	3	3	3	3	3	3	3	3	30	-0.047953	0	3	3	3	3	3	3	3	3	3	3
661	5.88561	1	4	2	0	1	1	2	2	1	5	0	0	0	0	1	0	0	0	1	1	1	0	1	0	0	0	3	4	4	4	4	4	4	4	3	37	1.02817	1	3	3	2	2	3	3	3	3	3	3
662	5.88561	1	4	2	0	1	1	2	2	1	5	0	0	0	0	0	1	1	1	1	1	1	0	1	0	0	0	2	3	3	3	2	3	3	2	1	23	-1.12407	0	3	3	3	3	3	3	3	3	3	3
663	5.88561	1	4	2	0	1	1	2	2	1	5	0	0	0	0	0	1	1	1	1	1	1	0	1	0	0	0	2	3	3	3	2	3	3	2	1	23	-1.12407	0	3	3	3	3	3	3	3	3	3	3
664	5.88561	1	4	2	0	1	1	1	0	1	5	0	0	0	0	1	1	1	1	1	1	1	0	1	0	0	0	3	3	3	3	3	3	3	3	3	31	0.105779	1	3	3	3	3	3	3	3	3	3	3
665	5.88561	1	4	2	0	1	1	2	2	1	5	0	0	0	0	0	0	1	1	1	1	1	0	0	0	1	1	3	4	4	4	4	4	4	4	3	37	1.02817	1	4	4	4	4	4	4	4	4	4	4
666	5.88561	1	4	2	0	1	1	1	2	1	2	0	1	0	0	0	0	0	0	1	1	1	0	0	0	1	1	0	0	0	0	0	0	0	4	4	8	-3.43005	0	4	3	3	3	4	4	4	3	3	4
667	5.88561	0	4	2	0	1	1	2	3	1	5	0	0	1	0	0	0	1	1	1	1	1	0	1	1	1	1	3	3	3	3	3	3	3	3	3	30	-0.047953	0	3	3	3	3	3	3	3	3	3	3
668	5.88561	1	4	2	0	1	1	2	3	1	0	4	1	0	1	1	1	1	1	1	1	1	1	1	1	1	1	3	3	3	3	3	3	3	3	4	32	0.25951	1	3	3	3	3	3	3	3	3	3	3
669	5.88561	1	4	2	0	1	1	0	0	1	5	2	0	0	0	0	0	1	1	1	1	1	1	1	1	1	1	3	3	3	3	3	3	3	3	3	30	-0.047953	0	4	4	4	4	4	4	4	4	4	4
670	6.33111	1	4	2	0	1	1	2	3	6	5	0	0	1	0	0	0	1	1	1	1	0	0	0	0	0	0	3	3	3	3	3	3	3	3	3	30	-0.047953	0	3	3	3	3	3	3	3	3	3	4
671	6.33111	1	4	2	0	1	1	1	2	6	5	0	0	0	0	0	0	1	1	1	1	1	0	0	0	0	0	3	4	4	4	3	4	4	3	3	35	0.720705	1	4	4	4	4	4	4	4	4	4	4
672	6.33111	1	4	2	0	1	1	1	1	6	5	0	0	1	0	0	0	0	0	1	1	1	0	0	0	0	0	3	4	4	4	3	4	4	3	4	36	0.874437	1	4	4	4	4	4	4	4	4	4	4
673	6.33111	0	4	2	0	1	1	1	0	6	5	0	0	0	0	0	1	1	0	1	1	1	0	0	0	0	0	3	4	4	4	4	4	4	4	4	39	1.33563	1	4	4	4	4	4	4	4	4	4	4
674	5.88561	1	4	2	0	1	1	2	2	1	5	2	0	0	0	0	0	0	0	1	1	0	1	0	0	1	0	3	4	4	4	4	4	4	3	3	36	0.874437	1	3	3	3	3	3	3	3	3	3	3
675	5.88561	1	4	2	0	1	1	0	0	1	0	4	1	0	0	0	1	1	1	1	1	1	1	1	1	0	0	3	3	3	4	4	4	4	4	3	35	0.720705	1	4	4	4	4	3	3	3	3	3	4
676	5.88561	1	4	2	0	1	1	1	2	1	5	2	0	0	0	0	1	1	1	1	1	1	1	1	1	0	0	3	3	3	3	3	3	3	3	3	30	-0.047953	0	4	4	4	4	4	4	4	4	4	4
677	5.88561	1	4	2	0	1	1	2	3	1	0	3	1	1	0	0	1	1	1	1	1	1	1	1	0	1	1	4	4	4	4	4	4	4	2	2	33	0.413242	1	4	4	3	1	3	3	3	3	3	4
678	5.88561	1	4	2	0	1	1	0	0	1	0	4	1	0	1	1	0	0	0	1	1	1	1	1	1	0	0	3	4	4	4	4	4	4	4	2	35	0.720705	1	3	2	1	1	1	1	1	1	1	3
679	5.88561	1	4	2	0	1	1	2	3	1	0	4	1	1	0	1	0	1	1	1	1	1	1	1	1	0	0	4	0	0	4	4	4	0	4	4	27	-0.509148	0	0	0	0	0	0	0	0	0	4	4
680	5.88561	1	4	2	0	1	1	2	3	1	0	3	1	1	0	0	1	1	1	1	1	1	1	0	0	1	0	3	3	3	3	3	3	3	3	3	30	-0.047953	0	3	3	3	3	3	3	3	3	3	3
681	5.88561	1	4	2	0	1	1	1	2	1	0	3	1	0	1	1	0	0	0	1	1	1	1	0	0	1	1	4	3	3	3	4	4	3	4	4	36	0.874437	1	4	4	3	3	4	4	4	3	4	4
682	5.88561	1	4	2	0	1	1	1	1	1	5	0	0	0	0	0	1	1	0	1	1	1	0	0	0	0	0	3	3	3	3	3	3	3	3	3	30	-0.047953	0	3	3	3	3	3	3	3	3	3	3
683	5.88561	1	4	2	0	1	1	2	3	1	0	4	1	1	1	1	0	1	1	1	1	1	1	1	1	0	0	4	4	4	4	4	4	4	4	4	40	1.48936	1	4	4	4	4	4	4	4	4	4	4
684	5.88561	1	4	2	0	1	1	0	1	1	0	3	1	0	0	1	1	1	0	1	1	1	1	1	1	0	0	3	3	3	3	3	3	3	3	3	29	-0.201685	0	3	3	3	3	3	3	3	3	3	3
685	5.88561	1	4	2	0	1	1	2	3	1	0	3	1	0	0	1	1	1	0	1	1	1	1	1	1	1	1	4	4	4	4	4	4	4	4	4	40	1.48936	1	4	4	4	4	4	4	4	4	4	4
686	5.88561	1	4	2	0	1	1	1	2	1	1	2	1	0	1	1	1	1	1	1	1	1	1	1	1	1	1	4	0	0	3	3	3	4	4	3	27	-0.509148	0	4	4	4	0	4	4	4	4	4	4
687	5.88561	1	4	2	0	1	1	1	2	1	1	2	1	0	0	1	1	1	1	0	1	1	1	0	0	1	1	2	2	4	3	4	4	4	4	2	31	0.105779	1	3	3	3	2	2	3	2	2	2	3
688	5.88561	1	4	2	0	1	1	2	3	1	1	2	1	1	0	1	1	1	1	1	1	1	1	1	1	1	1	3	3	3	3	3	3	3	3	3	30	-0.047953	0	3	3	3	3	3	3	3	3	3	3
689	5.88561	1	4	2	0	1	1	2	2	1	1	5	1	0	0	0	0	1	1	1	1	1	1	0	1	0	0	4	4	4	4	4	4	4	4	4	40	1.48936	1	3	3	3	3	3	3	3	3	3	3
690	5.88561	1	4	2	0	1	1	2	2	1	1	5	1	0	1	0	1	1	1	1	1	1	1	1	1	0	0	3	3	3	3	3	3	3	4	3	31	0.105779	1	3	3	3	3	3	3	3	3	3	3
691	5.88561	1	4	2	0	1	1	2	3	1	1	5	1	1	0	0	1	1	1	1	1	1	1	1	0	1	1	3	3	3	3	3	3	3	3	3	30	-0.047953	0	3	3	3	3	3	3	3	3	3	3
692	6.33111	1	4	2	0	1	1	2	3	6	5	0	0	0	0	0	0	1	0	1	1	1	0	0	0	0	1	3	3	3	3	3	3	3	3	3	30	-0.047953	0	3	3	3	3	3	3	3	3	3	3
693	6.33111	0	4	2	0	1	1	1	1	6	0	3	1	0	0	0	0	0	0	1	1	0	1	0	0	1	0	3	3	3	3	3	3	3	3	3	30	-0.047953	0	4	4	4	4	4	4	4	4	4	4
694	6.33111	1	4	2	0	1	1	0	0	6	5	0	0	0	0	0	0	1	0	1	1	1	0	0	0	0	0	4	4	4	3	3	3	3	3	3	33	0.413242	1	4	4	4	4	4	4	4	4	4	4
695	6.33111	1	4	2	0	1	1	0	0	6	5	0	0	0	0	0	0	0	0	1	0	1	0	1	0	0	0	4	4	4	4	4	4	4	4	4	40	1.48936	1	2	3	3	3	2	2	2	3	3	2
696	6.33111	1	4	2	0	1	1	0	0	6	5	0	0	0	0	0	0	0	0	1	1	1	0	0	0	0	0	3	3	3	3	3	3	3	3	3	30	-0.047953	0	3	3	3	3	3	3	3	3	3	3
697	5.88561	1	4	2	0	1	1	2	2	1	2	0	1	0	1	1	1	0	0	1	1	1	0	1	1	0	0	4	4	4	4	4	4	4	4	4	40	1.48936	1	3	3	3	3	3	3	3	3	3	3
698	5.88561	0	4	2	0	1	1	2	2	1	2	0	1	1	1	1	1	0	0	1	1	1	0	1	1	0	0	3	4	4	4	4	4	3	3	3	35	0.720705	1	3	3	3	3	3	3	3	3	3	3
699	5.88561	1	4	2	0	1	1	1	2	1	2	0	1	0	1	1	0	0	1	1	1	1	0	1	1	0	0	4	4	4	4	4	4	4	4	3	38	1.1819	1	3	3	3	3	3	3	3	3	3	3
700	5.88561	1	4	2	0	1	1	1	2	1	2	0	1	1	0	1	1	0	0	1	1	1	0	1	1	0	0	4	4	4	4	4	4	4	4	4	40	1.48936	1	3	3	3	3	3	3	3	3	3	3
701	5.88561	0	4	2	0	1	1	0	0	1	2	5	1	0	1	0	0	0	0	1	1	1	1	1	1	1	1	2	4	4	4	3	3	2	2	3	31	0.105779	1	3	3	4	4	3	3	2	3	3	3
702	6.33111	1	4	2	0	1	1	2	3	6	5	0	0	0	0	0	0	0	0	1	1	1	0	0	0	1	1	3	3	3	3	3	3	3	3	3	30	-0.047953	0	3	3	3	3	3	3	3	3	3	3
703	6.33111	1	4	2	0	1	1	2	3	6	5	0	0	0	0	0	0	0	0	1	1	1	0	0	0	0	0	3	3	3	3	3	3	3	3	3	30	-0.047953	0	3	3	3	3	3	3	3	3	3	3
704	6.33111	1	4	2	0	1	1	1	2	6	5	0	0	0	0	0	0	1	1	1	1	1	0	1	0	1	1	3	3	3	3	3	3	3	3	3	30	-0.047953	0	3	3	3	3	3	3	3	3	3	3
705	6.33111	1	4	2	0	1	1	0	0	6	0	3	1	0	0	0	0	1	0	1	1	1	1	0	0	1	1	3	3	3	4	4	4	4	3	3	34	0.566974	1	3	3	3	3	3	3	3	3	3	3
706	4.09759	0	4	2	0	1	1	1	2	3	2	2	1	0	0	0	1	1	0	1	1	1	1	1	1	0	0	3	3	3	4	4	4	3	3	3	34	0.566974	1	3	3	3	3	3	3	3	3	3	3
707	4.09759	0	4	2	0	1	1	1	2	3	2	2	1	0	0	1	1	1	0	1	1	1	1	1	1	0	0	3	3	3	4	4	4	3	3	3	34	0.566974	1	3	3	3	3	3	3	3	3	3	3
708	6.14638	1	4	2	0	1	1	2	2	3	5	0	0	0	0	0	0	1	0	1	1	1	0	0	0	0	0	3	3	2	3	3	3	3	3	2	27	-0.509148	0	3	3	3	3	3	3	3	3	3	3
709	6.14638	1	4	2	0	1	1	1	2	3	5	0	0	0	0	0	0	1	0	1	1	1	0	0	0	0	0	3	3	2	3	3	3	3	3	2	27	-0.509148	0	3	3	3	3	3	3	3	3	3	3
710	6.14638	1	4	2	0	1	1	1	2	3	5	0	0	0	0	0	0	1	0	1	1	1	0	0	0	0	0	3	3	2	3	3	3	3	3	2	27	-0.509148	0	3	3	3	3	3	3	3	3	3	3
711	6.14638	1	4	2	0	1	1	2	2	3	5	0	0	0	0	0	0	1	0	1	1	1	0	0	0	0	0	3	3	2	3	3	3	3	3	2	27	-0.509148	0	3	3	3	3	3	3	3	3	3	3
712	6.77438	1	4	2	0	1	1	1	1	0	0	4	1	1	1	0	0	1	1	1	1	1	1	1	0	1	1	2	4	4	4	4	4	4	2	2	32	0.25951	1	4	4	4	4	4	4	4	4	4	4
713	6.77438	1	4	2	0	1	1	1	1	0	5	2	0	0	1	0	0	0	1	1	1	1	1	1	0	0	0	3	4	4	4	4	4	4	3	3	36	0.874437	1	3	3	0	0	3	3	3	0	4	3
714	6.77438	0	4	2	0	1	1	1	2	0	5	0	0	0	0	0	0	0	0	1	1	1	0	0	0	0	0	3	3	3	3	3	3	3	2	2	28	-0.355416	0	4	4	4	4	4	4	4	4	4	4
715	6.77438	1	4	2	0	1	1	1	1	0	5	3	0	1	1	0	1	1	0	1	1	1	1	1	1	1	1	3	4	4	3	3	3	3	2	3	31	0.105779	1	4	4	3	3	4	4	3	4	4	4
716	6.77438	1	4	2	0	1	1	2	2	0	0	4	1	0	1	1	1	1	0	1	1	1	1	1	1	1	1	2	4	4	2	2	4	4	2	2	28	-0.355416	0	4	4	4	4	4	4	4	4	4	4
717	6.77438	0	4	2	0	1	1	1	1	0	1	2	1	0	0	1	0	1	1	1	1	1	1	1	1	1	1	4	4	4	4	4	4	4	3	2	37	1.02817	1	4	4	4	4	4	4	4	4	4	4
718	6.77438	1	4	2	0	1	1	1	1	0	4	1	0	0	0	0	0	1	1	1	1	1	1	0	0	1	1	4	4	4	4	4	4	4	4	4	40	1.48936	1	4	4	4	4	4	4	4	4	4	4
719	6.77438	0	4	2	0	1	1	1	2	0	4	5	0	0	0	1	0	1	0	1	1	1	1	1	1	1	1	3	4	4	4	4	4	4	3	3	37	1.02817	1	3	3	3	3	3	3	3	3	3	3
720	6.77438	1	4	2	0	1	1	1	1	0	5	3	0	1	1	0	1	1	0	1	1	1	1	1	1	1	1	3	4	4	3	3	3	3	2	3	31	0.105779	1	4	4	3	3	4	4	3	4	4	4
721	6.77438	1	4	2	0	1	1	1	1	0	0	4	1	1	1	0	0	1	1	1	1	1	1	1	0	1	1	2	4	4	4	4	4	4	2	2	32	0.25951	1	4	4	4	4	4	4	4	4	4	4
722	6.77438	1	4	2	0	1	1	1	1	0	5	2	0	0	1	0	0	0	1	1	1	1	1	1	0	0	0	3	4	4	4	4	4	4	3	3	36	0.874437	1	3	3	0	0	3	3	3	0	4	3
723	6.77438	0	4	2	0	1	1	1	2	0	5	0	0	0	0	0	0	0	0	1	1	1	0	0	0	0	0	3	3	3	3	3	3	3	2	2	28	-0.355416	0	4	4	4	4	4	4	4	4	4	4
724	6.77438	1	4	2	0	1	1	1	1	0	5	3	0	1	1	0	1	1	0	1	1	1	1	1	1	1	1	3	4	4	3	3	3	3	2	3	31	0.105779	1	4	4	3	3	4	4	3	4	4	4
725	6.77438	1	4	2	0	1	1	2	2	0	0	4	1	0	1	1	1	1	0	1	1	1	1	1	1	1	1	2	4	4	2	2	4	4	2	2	28	-0.355416	0	4	4	4	4	4	4	4	4	4	4
726	6.77438	0	4	2	0	1	1	1	1	0	1	2	1	0	0	1	0	1	1	1	1	1	1	1	1	1	1	4	4	4	4	4	4	4	3	2	37	1.02817	1	4	4	4	4	4	4	4	4	4	4
727	6.77438	1	4	2	0	1	1	1	1	0	4	1	0	0	0	0	0	1	1	1	1	1	1	0	0	1	1	4	4	4	4	4	4	4	4	4	40	1.48936	1	4	4	4	4	4	4	4	4	4	4
728	6.77438	0	4	2	0	1	1	1	2	0	4	5	0	0	0	1	0	1	0	1	1	1	1	1	1	1	1	3	4	4	4	4	4	4	3	3	37	1.02817	1	3	3	3	3	3	3	3	3	3	3
729	6.77438	1	4	2	0	1	1	1	1	0	5	3	0	1	1	0	1	1	0	1	1	1	1	1	1	1	1	3	4	4	3	3	3	3	2	3	31	0.105779	1	4	4	3	3	4	4	3	4	4	4
730	6.77438	1	4	2	0	1	1	1	1	0	0	4	1	1	1	0	0	1	1	1	1	1	1	1	0	1	1	2	4	4	4	4	4	4	2	2	32	0.25951	1	4	4	4	4	4	4	4	4	4	4
731	6.77438	1	4	2	0	1	1	1	1	0	5	2	0	0	1	0	0	0	1	1	1	1	1	1	0	0	0	3	4	4	4	4	4	4	3	3	36	0.874437	1	3	3	0	0	3	3	3	0	4	3
732	6.77438	0	4	2	0	1	1	1	2	0	5	0	0	0	0	0	0	0	0	1	1	1	0	0	0	0	0	3	3	3	3	3	3	3	2	2	28	-0.355416	0	4	4	4	4	4	4	4	4	4	4
733	6.77438	1	4	2	0	1	1	1	1	0	5	3	0	1	1	0	1	1	0	1	1	1	1	1	1	1	1	3	4	4	3	3	3	3	2	3	31	0.105779	1	4	4	3	3	4	4	3	4	4	4
734	6.77438	1	4	2	0	1	1	2	2	0	0	4	1	0	1	1	1	1	0	1	1	1	1	1	1	1	1	2	4	4	2	2	4	4	2	2	28	-0.355416	0	4	4	4	4	4	4	4	4	4	4
735	6.77438	0	4	2	0	1	1	1	1	0	1	2	1	0	0	1	0	1	1	1	1	1	1	1	1	1	1	4	4	4	4	4	4	4	3	2	37	1.02817	1	4	4	4	4	4	4	4	4	4	4
736	6.77438	1	4	2	0	1	1	1	1	0	4	1	0	0	0	0	0	1	1	1	1	1	1	0	0	1	1	4	4	4	4	4	4	4	4	4	40	1.48936	1	4	4	4	4	4	4	4	4	4	4
737	6.77438	0	4	2	0	1	1	1	2	0	4	5	0	0	0	1	0	1	0	1	1	1	1	1	1	1	1	3	4	4	4	4	4	4	3	3	37	1.02817	1	3	3	3	3	3	3	3	3	3	3
738	6.77438	1	4	2	0	1	1	1	1	0	5	3	0	1	1	0	1	1	0	1	1	1	1	1	1	1	1	3	4	4	3	3	3	3	2	3	31	0.105779	1	4	4	3	3	4	4	3	4	4	4
739	6.77438	1	4	2	0	1	1	1	1	0	0	4	1	1	1	0	0	1	1	1	1	1	1	1	0	1	1	2	4	4	4	4	4	4	2	2	32	0.25951	1	4	4	4	4	4	4	4	4	4	4
740	6.77438	1	4	2	0	1	1	1	1	0	5	2	0	0	1	0	0	0	1	1	1	1	1	1	0	0	0	3	4	4	4	4	4	4	3	3	36	0.874437	1	3	3	0	0	3	3	3	0	4	3
741	6.77438	0	4	2	0	1	1	1	2	0	5	0	0	0	0	0	0	0	0	1	1	1	0	0	0	0	0	3	3	3	3	3	3	3	2	2	28	-0.355416	0	4	4	4	4	4	4	4	4	4	4
742	6.77438	1	4	2	0	1	1	1	1	0	5	3	0	1	1	0	1	1	0	1	1	1	1	1	1	1	1	3	4	4	3	3	3	3	2	3	31	0.105779	1	4	4	3	3	4	4	3	4	4	4
743	6.77438	1	4	2	0	1	1	2	2	0	0	4	1	0	1	1	1	1	0	1	1	1	1	1	1	1	1	2	4	4	2	2	4	4	2	2	28	-0.355416	0	4	4	4	4	4	4	4	4	4	4
744	6.77438	0	4	2	0	1	1	1	1	0	1	2	1	0	0	1	0	1	1	1	1	1	1	1	1	1	1	4	4	4	4	4	4	4	3	2	37	1.02817	1	4	4	4	4	4	4	4	4	4	4
745	6.77438	1	4	2	0	1	1	1	1	0	4	1	0	0	0	0	0	1	1	1	1	1	1	0	0	1	1	4	4	4	4	4	4	4	4	4	40	1.48936	1	4	4	4	4	4	4	4	4	4	4
746	6.77438	0	4	2	0	1	1	1	2	0	4	5	0	0	0	1	0	1	0	1	1	1	1	1	1	1	1	3	4	4	4	4	4	4	3	3	37	1.02817	1	3	3	3	3	3	3	3	3	3	3
747	6.77438	1	4	2	0	1	1	1	1	0	0	4	1	1	1	0	0	1	1	1	1	1	1	1	0	1	1	2	4	4	4	4	4	4	2	2	32	0.25951	1	4	4	4	4	4	4	4	4	4	4
748	6.77438	1	4	2	0	1	1	1	1	0	5	2	0	0	1	0	0	0	1	1	1	1	1	1	0	0	0	3	4	4	4	4	4	4	3	3	36	0.874437	1	3	3	0	0	3	3	3	0	4	3
749	6.77438	0	4	2	0	1	1	1	2	0	5	0	0	0	0	0	0	0	0	1	1	1	0	0	0	0	0	3	3	3	3	3	3	3	2	2	28	-0.355416	0	4	4	4	4	4	4	4	4	4	4
750	6.77438	1	4	2	0	1	1	1	1	0	5	3	0	1	1	0	1	1	0	1	1	1	1	1	1	1	1	3	4	4	3	3	3	3	2	3	31	0.105779	1	4	4	3	3	4	4	3	4	4	4
751	6.77438	1	4	2	0	1	1	2	2	0	0	4	1	0	1	1	1	1	0	1	1	1	1	1	1	1	1	2	4	4	2	2	4	4	2	2	28	-0.355416	0	4	4	4	4	4	4	4	4	4	4
752	5.88561	1	4	2	0	1	1	0	0	1	0	4	1	0	0	0	1	1	1	1	1	1	1	1	1	0	0	3	3	3	4	4	4	4	4	3	35	0.720705	1	4	4	4	4	3	3	3	3	3	4
753	5.88561	1	4	2	0	1	1	1	2	1	5	2	0	0	0	0	1	1	1	1	1	1	1	1	1	0	0	3	3	3	3	3	3	3	3	3	30	-0.047953	0	4	4	4	4	4	4	4	4	4	4
754	5.88561	1	4	2	0	1	1	2	3	1	0	3	1	1	0	0	1	1	1	1	1	1	1	1	0	1	1	4	4	4	4	4	4	4	2	2	33	0.413242	1	4	4	3	1	3	3	3	3	3	4
755	5.88561	1	4	2	0	1	1	0	0	1	0	4	1	0	1	1	0	0	0	1	1	1	1	1	1	0	0	3	4	4	4	4	4	4	4	2	35	0.720705	1	3	2	1	1	1	1	1	1	1	3
756	5.88561	1	4	2	0	1	1	2	3	1	0	4	1	1	0	1	0	1	1	1	1	1	1	1	1	0	0	4	0	0	4	4	4	0	4	4	27	-0.509148	0	0	0	0	0	0	0	0	0	4	4
757	5.88561	1	4	2	0	1	1	2	3	1	0	3	1	1	0	0	1	1	1	1	1	1	1	0	0	1	0	3	3	3	3	3	3	3	3	3	30	-0.047953	0	3	3	3	3	3	3	3	3	3	3
758	5.88561	1	4	2	0	1	1	1	1	1	5	0	0	0	0	0	1	1	0	1	1	1	0	0	0	0	0	3	3	3	3	3	3	3	3	3	30	-0.047953	0	3	3	3	3	3	3	3	3	3	3
759	5.88561	1	4	2	0	1	1	2	3	1	0	4	1	1	1	1	0	1	1	1	1	1	1	1	1	0	0	4	4	4	4	4	4	4	4	4	40	1.48936	1	4	4	4	4	4	4	4	4	4	4
760	5.88561	1	4	2	0	1	1	1	1	1	0	3	1	0	0	1	1	1	0	1	1	1	1	1	1	0	0	3	3	3	3	3	3	3	3	3	29	-0.201685	0	3	3	3	3	3	3	3	3	3	3
761	5.88561	1	4	2	0	1	1	1	2	1	1	2	1	0	1	1	1	1	1	1	1	1	1	1	1	1	1	4	0	0	3	3	3	4	4	3	27	-0.509148	0	4	4	4	0	4	4	4	4	4	4
762	5.88561	1	4	2	0	1	1	0	0	1	2	0	1	1	0	1	0	0	1	1	1	1	0	1	1	1	1	4	3	1	3	3	4	3	4	1	29	-0.201685	0	4	4	4	4	4	4	3	4	4	4
763	5.88561	1	4	2	0	1	1	1	2	1	1	2	1	0	0	1	1	1	1	0	1	1	1	0	0	1	1	2	2	4	3	4	4	4	4	2	31	0.105779	1	3	3	3	2	2	3	2	2	2	3
764	5.88561	1	4	2	0	1	1	2	3	1	5	0	0	0	0	0	0	1	1	1	1	1	0	1	1	0	1	2	2	2	2	2	2	2	2	2	20	-1.58527	0	3	3	3	3	3	3	3	3	3	3
765	5.88561	1	4	2	0	1	1	2	2	1	1	5	1	0	0	0	0	1	1	1	1	1	1	0	1	0	0	4	4	4	4	4	4	4	4	4	40	1.48936	1	3	3	3	3	3	3	3	3	3	3
766	5.88561	1	4	2	0	1	1	2	2	1	0	4	1	1	0	0	0	1	1	1	1	1	1	0	0	1	1	2	2	3	3	3	3	3	3	3	27	-0.509148	0	3	3	3	3	3	3	3	3	3	3
767	5.88561	1	4	2	0	1	1	2	2	1	1	5	1	0	1	0	1	1	1	1	1	1	1	1	1	0	0	3	3	3	3	3	3	3	4	3	31	0.105779	1	3	3	3	3	3	3	3	3	3	3
768	5.88561	1	4	2	0	1	1	2	1	1	0	3	1	0	0	0	1	1	1	1	1	1	1	0	0	1	1	3	3	3	3	3	3	3	2	2	27	-0.509148	0	4	4	4	4	4	4	4	4	4	4
769	5.88561	1	4	2	0	1	1	2	3	1	4	2	0	1	0	0	0	1	1	1	1	1	1	0	0	1	1	4	4	1	4	4	4	4	4	3	33	0.413242	1	3	3	3	0	3	3	3	3	3	3
770	5.88561	1	4	2	0	1	1	1	2	1	3	2	0	0	1	0	0	1	0	1	1	1	1	1	0	0	0	3	3	4	4	4	4	4	3	3	35	0.720705	1	3	3	3	3	3	3	3	3	3	3
771	5.88561	1	4	2	0	1	1	2	3	1	5	0	0	0	0	0	1	1	1	1	1	1	0	0	0	1	1	3	3	2	4	4	3	4	4	2	31	0.105779	1	3	3	3	3	3	3	3	3	3	3
772	5.88561	1	4	2	0	1	1	1	2	1	5	0	0	0	0	1	1	1	1	1	1	1	0	1	1	0	0	3	4	3	4	4	4	4	4	3	37	1.02817	1	3	3	3	3	3	3	3	3	3	3
773	5.88561	1	4	2	0	1	1	2	2	1	5	0	0	0	0	0	0	0	1	1	1	1	0	1	0	0	0	3	3	3	4	4	4	4	3	3	34	0.566974	1	4	4	4	4	4	4	4	4	4	4
774	5.88561	1	4	2	0	1	1	0	0	1	0	3	1	0	1	0	1	0	0	1	1	1	1	1	0	1	1	4	3	3	4	4	4	4	3	3	35	0.720705	1	4	4	3	2	4	4	4	3	3	4
775	5.88561	1	4	2	0	1	1	1	0	1	0	3	1	0	0	0	0	1	1	1	1	1	1	1	1	0	0	3	3	3	3	3	3	3	3	3	30	-0.047953	0	3	3	3	3	3	3	3	3	3	3
776	5.88561	1	4	2	0	1	1	2	2	1	5	0	0	0	0	1	0	0	0	1	1	1	0	1	0	0	0	3	4	4	4	4	4	4	4	3	37	1.02817	1	3	3	2	2	3	3	3	3	3	3
777	5.88561	1	4	2	0	1	1	2	2	1	5	0	0	0	0	0	1	1	1	1	1	1	0	1	0	0	0	2	3	3	3	2	3	3	2	1	23	-1.12407	0	3	3	3	3	3	3	3	3	3	3
778	5.88561	1	4	2	0	1	1	1	2	1	5	0	0	0	0	0	1	1	1	1	1	1	0	1	0	0	0	2	3	3	3	2	3	3	2	1	23	-1.12407	0	3	3	3	3	3	3	3	3	3	3
779	5.88561	1	4	2	0	1	1	1	0	1	5	0	0	0	0	1	1	1	1	1	1	1	0	1	0	0	0	3	3	3	3	3	3	3	3	3	31	0.105779	1	3	3	3	3	3	3	3	3	3	3
780	5.88561	1	4	2	0	1	1	2	2	1	2	0	1	0	1	1	1	0	0	1	1	1	0	1	1	0	0	4	4	4	4	4	4	4	4	4	40	1.48936	1	3	3	3	3	3	3	3	3	3	3
781	5.88561	1	4	2	0	1	1	2	2	1	5	0	0	0	0	0	0	1	1	1	1	1	0	0	0	1	1	3	4	4	4	4	4	4	4	3	37	1.02817	1	4	4	4	4	4	4	4	4	4	4
782	5.88561	1	4	2	0	1	1	1	2	1	2	0	1	0	1	1	0	0	1	1	1	1	0	1	1	0	0	4	4	4	4	4	4	4	4	3	38	1.1819	1	3	3	3	3	3	3	3	3	3	3
783	5.88561	1	4	2	0	1	1	1	2	1	2	0	1	0	0	0	0	0	0	1	1	1	0	0	0	1	1	0	0	0	0	0	0	0	4	4	8	-3.43005	0	4	3	3	3	4	4	4	3	3	4
784	5.88561	1	4	2	0	1	1	1	2	1	2	0	1	1	0	1	1	0	0	1	1	1	0	1	1	0	0	4	4	4	4	4	4	4	4	4	40	1.48936	1	3	3	3	3	3	3	3	3	3	3
785	5.88561	0	4	2	0	1	1	2	3	1	5	0	0	1	0	0	0	1	1	1	1	1	0	1	1	1	1	3	3	3	3	3	3	3	3	3	30	-0.047953	0	3	3	3	3	3	3	3	3	3	3
786	5.88561	0	4	2	0	1	1	0	0	1	2	5	1	0	1	0	0	0	0	1	1	1	1	1	1	1	1	2	4	4	4	3	3	2	2	3	31	0.105779	1	3	3	4	4	3	3	2	3	3	3
787	5.88561	1	4	2	0	1	1	2	3	1	0	4	1	0	1	1	1	1	1	1	1	1	1	1	1	1	1	3	3	3	3	3	3	3	3	4	32	0.25951	1	3	3	3	3	3	3	3	3	3	3
788	5.88561	1	4	2	0	1	1	0	0	1	5	2	0	0	0	0	0	1	1	1	1	1	1	1	1	1	1	3	3	3	3	3	3	3	3	3	30	-0.047953	0	4	4	4	4	4	4	4	4	4	4
789	5.88561	1	4	2	0	1	1	2	2	1	5	2	0	0	0	0	0	0	0	1	1	0	1	0	0	1	0	3	4	4	4	4	4	4	3	3	36	0.874437	1	3	3	3	3	3	3	3	3	3	3
790	5.88561	1	4	2	0	1	1	1	2	1	5	0	0	0	0	0	1	1	1	1	1	1	0	0	0	1	0	2	2	2	3	3	3	2	2	2	23	-1.12407	0	3	3	3	3	3	3	3	3	3	3
791	5.88561	0	4	2	0	1	1	2	2	1	2	0	1	1	1	1	1	0	0	1	1	1	0	1	1	0	0	3	4	4	4	4	4	3	3	3	35	0.720705	1	3	3	3	3	3	3	3	3	3	3
792	5.88561	1	4	2	0	1	1	2	3	1	0	3	1	0	0	1	1	1	0	1	1	1	1	1	1	1	1	4	4	4	4	4	4	4	4	4	40	1.48936	1	4	4	4	4	4	4	4	4	4	4
793	5.88561	1	4	2	0	1	1	1	2	1	0	3	1	0	1	1	0	0	0	1	1	1	1	0	0	1	1	4	3	3	3	4	4	3	4	4	36	0.874437	1	4	4	3	3	4	4	4	3	4	4
794	5.88561	1	4	2	0	1	1	2	3	1	1	5	1	1	0	0	1	1	1	1	1	1	1	1	0	1	1	3	3	3	3	3	3	3	3	3	30	-0.047953	0	3	3	3	3	3	3	3	3	3	3
795	5.88561	1	4	2	0	1	1	2	3	1	1	2	1	1	0	1	1	1	1	1	1	1	1	1	1	1	1	3	3	3	3	3	3	3	3	3	30	-0.047953	0	3	3	3	3	3	3	3	3	3	3
796	5.88561	1	4	2	0	1	1	0	0	1	0	4	1	0	0	0	1	1	1	1	1	1	1	1	1	0	0	3	3	3	4	4	4	4	4	3	35	0.720705	1	4	4	4	4	3	3	3	3	3	4
797	5.88561	1	4	2	0	1	1	1	2	1	5	2	0	0	0	0	1	1	1	1	1	1	1	1	1	0	0	3	3	3	3	3	3	3	3	3	30	-0.047953	0	4	4	4	4	4	4	4	4	4	4
798	5.88561	1	4	2	0	1	1	2	3	1	0	3	1	1	0	0	1	1	1	1	1	1	1	1	0	1	1	4	4	4	4	4	4	4	2	2	33	0.413242	1	4	4	3	1	3	3	3	3	3	4
799	5.88561	1	4	2	0	1	1	0	0	1	0	4	1	0	1	1	0	0	0	1	1	1	1	1	1	0	0	3	4	4	4	4	4	4	4	2	35	0.720705	1	3	2	1	1	1	1	1	1	1	3
800	5.88561	1	4	2	0	1	1	2	3	1	0	4	1	1	0	1	0	1	1	1	1	1	1	1	1	0	0	4	0	0	4	4	4	0	4	4	27	-0.509148	0	0	0	0	0	0	0	0	0	4	4
801	5.88561	1	4	2	0	1	1	2	3	1	0	3	1	1	0	0	1	1	1	1	1	1	1	0	0	1	0	3	3	3	3	3	3	3	3	3	30	-0.047953	0	3	3	3	3	3	3	3	3	3	3
802	5.88561	1	4	2	0	1	1	1	1	1	5	0	0	0	0	0	1	1	0	1	1	1	0	0	0	0	0	3	3	3	3	3	3	3	3	3	30	-0.047953	0	3	3	3	3	3	3	3	3	3	3
803	5.88561	1	4	2	0	1	1	2	3	1	0	4	1	1	1	1	0	1	1	1	1	1	1	1	1	0	0	4	4	4	4	4	4	4	4	4	40	1.48936	1	4	4	4	4	4	4	4	4	4	4
804	5.88561	1	4	2	0	1	1	1	1	1	0	3	1	0	0	1	1	1	0	1	1	1	1	1	1	0	0	3	3	3	3	3	3	3	3	3	29	-0.201685	0	3	3	3	3	3	3	3	3	3	3
805	5.88561	1	4	2	0	1	1	1	2	1	1	2	1	0	1	1	1	1	1	1	1	1	1	1	1	1	1	4	0	0	3	3	3	4	4	3	27	-0.509148	0	4	4	4	0	4	4	4	4	4	4
806	5.88561	1	4	2	0	1	1	0	0	1	2	0	1	1	0	1	0	0	1	1	1	1	0	1	1	1	1	4	3	1	3	3	4	3	4	1	29	-0.201685	0	4	4	4	4	4	4	3	4	4	4
807	5.88561	1	4	2	0	1	1	1	2	1	1	2	1	0	0	1	1	1	1	0	1	1	1	0	0	1	1	2	2	4	3	4	4	4	4	2	31	0.105779	1	3	3	3	2	2	3	2	2	2	3
808	5.88561	1	4	2	0	1	1	2	3	1	5	0	0	0	0	0	0	1	1	1	1	1	0	1	1	0	1	2	2	2	2	2	2	2	2	2	20	-1.58527	0	3	3	3	3	3	3	3	3	3	3
809	5.88561	1	4	2	0	1	1	2	2	1	1	5	1	0	0	0	0	1	1	1	1	1	1	0	1	0	0	4	4	4	4	4	4	4	4	4	40	1.48936	1	3	3	3	3	3	3	3	3	3	3
810	5.88561	1	4	2	0	1	1	2	2	1	0	4	1	1	0	0	0	1	1	1	1	1	1	0	0	1	1	2	2	3	3	3	3	3	3	3	27	-0.509148	0	3	3	3	3	3	3	3	3	3	3
811	5.88561	1	4	2	0	1	1	2	2	1	1	5	1	0	1	0	1	1	1	1	1	1	1	1	1	0	0	3	3	3	3	3	3	3	4	3	31	0.105779	1	3	3	3	3	3	3	3	3	3	3
812	5.88561	1	4	2	0	1	1	2	1	1	0	3	1	0	0	0	1	1	1	1	1	1	1	0	0	1	1	3	3	3	3	3	3	3	2	2	27	-0.509148	0	4	4	4	4	4	4	4	4	4	4
813	5.88561	1	4	2	0	1	1	2	3	1	4	2	0	1	0	0	0	1	1	1	1	1	1	0	0	1	1	4	4	1	4	4	4	4	4	3	33	0.413242	1	3	3	3	0	3	3	3	3	3	3
814	5.88561	1	4	2	0	1	1	1	2	1	3	2	0	0	1	0	0	1	0	1	1	1	1	1	0	0	0	3	3	4	4	4	4	4	3	3	35	0.720705	1	3	3	3	3	3	3	3	3	3	3
815	5.88561	1	4	2	0	1	1	2	3	1	5	0	0	0	0	0	1	1	1	1	1	1	0	0	0	1	1	3	3	2	4	4	3	4	4	2	31	0.105779	1	3	3	3	3	3	3	3	3	3	3
816	5.88561	1	4	2	0	1	1	1	2	1	5	0	0	0	0	1	1	1	1	1	1	1	0	1	1	0	0	3	4	3	4	4	4	4	4	3	37	1.02817	1	3	3	3	3	3	3	3	3	3	3
817	5.88561	1	4	2	0	1	1	2	2	1	5	0	0	0	0	0	0	0	1	1	1	1	0	1	0	0	0	3	3	3	4	4	4	4	3	3	34	0.566974	1	4	4	4	4	4	4	4	4	4	4
818	5.88561	1	4	2	0	1	1	0	0	1	0	3	1	0	1	0	1	0	0	1	1	1	1	1	0	1	1	4	3	3	4	4	4	4	3	3	35	0.720705	1	4	4	3	2	4	4	4	3	3	4
819	5.88561	1	4	2	0	1	1	1	0	1	0	3	1	0	0	0	0	1	1	1	1	1	1	1	1	0	0	3	3	3	3	3	3	3	3	3	30	-0.047953	0	3	3	3	3	3	3	3	3	3	3
820	5.88561	1	4	2	0	1	1	2	2	1	5	0	0	0	0	1	0	0	0	1	1	1	0	1	0	0	0	3	4	4	4	4	4	4	4	3	37	1.02817	1	3	3	2	2	3	3	3	3	3	3
821	5.88561	1	4	2	0	1	1	2	2	1	5	0	0	0	0	0	1	1	1	1	1	1	0	1	0	0	0	2	3	3	3	2	3	3	2	1	23	-1.12407	0	3	3	3	3	3	3	3	3	3	3
822	5.88561	1	4	2	0	1	1	1	2	1	5	0	0	0	0	0	1	1	1	1	1	1	0	1	0	0	0	2	3	3	3	2	3	3	2	1	23	-1.12407	0	3	3	3	3	3	3	3	3	3	3
823	5.88561	1	4	2	0	1	1	1	0	1	5	0	0	0	0	1	1	1	1	1	1	1	0	1	0	0	0	3	3	3	3	3	3	3	3	3	31	0.105779	1	3	3	3	3	3	3	3	3	3	3
824	5.88561	1	4	2	0	1	1	1	2	1	2	0	1	0	1	1	1	0	0	1	1	1	0	1	1	0	0	4	4	4	4	4	4	4	4	4	40	1.48936	1	3	3	3	3	3	3	3	3	3	3
825	5.88561	1	4	2	0	1	1	2	2	1	5	0	0	0	0	0	0	1	1	1	1	1	0	0	0	1	1	3	4	4	4	4	4	4	4	3	37	1.02817	1	4	4	4	4	4	4	4	4	4	4
826	5.88561	1	4	2	0	1	1	1	2	1	2	0	1	0	1	1	0	0	1	1	1	1	0	1	1	0	0	4	4	4	4	4	4	4	4	3	38	1.1819	1	3	3	3	3	3	3	3	3	3	3
827	5.88561	1	4	2	0	1	1	1	2	1	2	0	1	0	0	0	0	0	0	1	1	1	0	0	0	1	1	0	0	0	0	0	0	0	4	4	8	-3.43005	0	4	3	3	3	4	4	4	3	3	4
828	5.88561	1	4	2	0	1	1	1	2	1	2	0	1	1	0	1	1	0	0	1	1	1	0	1	1	0	0	4	4	4	4	4	4	4	4	4	40	1.48936	1	3	3	3	3	3	3	3	3	3	3
829	5.88561	0	4	2	0	1	1	2	3	1	5	0	0	1	0	0	0	1	1	1	1	1	0	1	1	1	1	3	3	3	3	3	3	3	3	3	30	-0.047953	0	3	3	3	3	3	3	3	3	3	3
830	5.88561	0	4	2	0	1	1	0	0	1	2	5	1	0	1	0	0	0	0	1	1	1	1	1	1	1	1	2	4	4	4	3	3	2	2	3	31	0.105779	1	3	3	4	4	3	3	2	3	3	3
831	5.88561	1	4	2	0	1	1	2	3	1	0	4	1	0	1	1	1	1	1	1	1	1	1	1	1	1	1	3	3	3	3	3	3	3	3	4	32	0.25951	1	3	3	3	3	3	3	3	3	3	3
832	5.88561	1	4	2	0	1	1	0	0	1	5	2	0	0	0	0	0	1	1	1	1	1	1	1	1	1	1	3	3	3	3	3	3	3	3	3	30	-0.047953	0	4	4	4	4	4	4	4	4	4	4
833	5.88561	1	4	2	0	1	1	2	2	1	5	2	0	0	0	0	0	0	0	1	1	0	1	0	0	1	0	3	4	4	4	4	4	4	3	3	36	0.874437	1	3	3	3	3	3	3	3	3	3	3
834	5.88561	1	4	2	0	1	1	2	2	1	5	0	0	0	0	0	1	1	1	1	1	1	0	0	0	1	0	2	2	2	3	3	3	2	2	2	23	-1.12407	0	3	3	3	3	3	3	3	3	3	3
835	5.88561	0	4	2	0	1	1	2	2	1	2	0	1	1	1	1	1	0	0	1	1	1	0	1	1	0	0	3	4	4	4	4	4	3	3	3	35	0.720705	1	3	3	3	3	3	3	3	3	3	3
836	5.88561	1	4	2	0	1	1	2	3	1	0	3	1	0	0	1	1	1	0	1	1	1	1	1	1	1	1	4	4	4	4	4	4	4	4	4	40	1.48936	1	4	4	4	4	4	4	4	4	4	4
837	5.88561	1	4	2	0	1	1	1	2	1	0	3	1	0	1	1	0	0	0	1	1	1	1	0	0	1	1	4	3	3	3	4	4	3	4	4	36	0.874437	1	4	4	3	3	4	4	4	3	4	4
838	5.88561	1	4	2	0	1	1	2	3	1	1	5	1	1	0	0	1	1	1	1	1	1	1	1	0	1	1	3	3	3	3	3	3	3	3	3	30	-0.047953	0	3	3	3	3	3	3	3	3	3	3
839	5.88561	1	4	2	0	1	1	2	3	1	1	2	1	1	0	1	1	1	1	1	1	1	1	1	1	1	1	3	3	3	3	3	3	3	3	3	30	-0.047953	0	3	3	3	3	3	3	3	3	3	3
840	5.88561	1	4	2	0	1	1	0	0	1	0	4	1	0	0	0	1	1	1	1	1	1	1	1	1	0	0	3	3	3	4	4	4	4	4	3	35	0.720705	1	4	4	4	4	3	3	3	3	3	4
841	5.88561	1	4	2	0	1	1	1	2	1	5	2	0	0	0	0	1	1	1	1	1	1	1	1	1	0	0	3	3	3	3	3	3	3	3	3	30	-0.047953	0	4	4	4	4	4	4	4	4	4	4
842	5.88561	1	4	2	0	1	1	2	3	1	0	3	1	1	0	0	1	1	1	1	1	1	1	1	0	1	1	4	4	4	4	4	4	4	2	2	33	0.413242	1	4	4	3	1	3	3	3	3	3	4
843	5.88561	1	4	2	0	1	1	0	0	1	0	4	1	0	1	1	0	0	0	1	1	1	1	1	1	0	0	3	4	4	4	4	4	4	4	2	35	0.720705	1	3	2	1	1	1	1	1	1	1	3
844	5.88561	1	4	2	0	1	1	2	3	1	0	4	1	1	0	1	0	1	1	1	1	1	1	1	1	0	0	4	0	0	4	4	4	0	4	4	27	-0.509148	0	0	0	0	0	0	0	0	0	4	4
845	5.88561	1	4	2	0	1	1	2	2	1	5	0	0	0	0	0	1	1	1	1	1	1	0	1	0	0	0	2	3	3	3	2	3	3	2	1	23	-1.12407	0	3	3	3	3	3	3	3	3	3	3
846	5.88561	1	4	2	0	1	1	2	2	1	5	0	0	0	0	0	1	1	1	1	1	1	0	1	0	0	0	2	3	3	3	2	3	3	2	1	23	-1.12407	0	3	3	3	3	3	3	3	3	3	3
847	6.0726	1	4	2	0	1	1	0	0	1	3	1	0	0	0	0	0	1	1	1	0	1	1	0	0	1	0	3	3	2	4	4	4	3	3	3	32	0.25951	1	4	4	4	3	4	4	4	3	3	3
848	6.0726	1	4	2	0	1	1	1	0	1	4	0	0	1	0	0	1	1	0	1	1	1	0	0	0	1	1	3	3	3	3	3	3	3	3	3	30	-0.047953	0	3	3	3	3	3	3	3	3	3	3
849	6.0726	1	4	2	0	1	1	1	2	1	1	3	1	0	0	1	1	1	1	1	1	1	1	1	1	0	0	3	3	3	3	3	3	3	3	3	30	-0.047953	0	3	3	3	3	3	3	3	3	3	3
850	6.0726	1	4	2	0	1	1	0	0	1	3	1	0	0	0	0	0	1	1	1	0	1	1	0	0	1	0	3	3	2	4	4	4	3	3	3	32	0.25951	1	4	4	4	3	4	4	4	3	3	3
851	6.0726	1	4	2	0	1	1	0	0	1	3	1	0	0	0	0	0	1	1	1	0	1	1	0	0	1	0	3	3	2	4	4	4	3	3	3	32	0.25951	1	4	4	4	3	4	4	4	3	3	3
852	6.0726	1	4	2	0	1	1	1	0	1	4	0	0	1	0	0	1	1	0	1	1	1	0	0	0	1	1	3	3	3	3	3	3	3	3	3	30	-0.047953	0	3	3	3	3	3	3	3	3	3	3
853	6.0726	1	4	2	0	1	1	1	2	1	1	3	1	0	0	1	1	1	1	1	1	1	1	1	1	0	0	3	3	3	3	3	3	3	3	3	30	-0.047953	0	3	3	3	3	3	3	3	3	3	3
854	6.0726	1	4	2	0	1	1	0	0	1	3	1	0	0	0	0	0	1	1	1	0	1	1	0	0	1	0	3	3	2	4	4	4	3	3	3	32	0.25951	1	4	4	4	3	4	4	4	3	3	3
855	6.07434	1	4	2	0	1	1	1	0	2	5	0	0	1	0	0	0	0	1	1	1	1	0	0	1	1	1	4	4	4	4	4	4	4	4	4	40	1.48936	1	4	4	4	4	4	4	4	4	4	4
856	6.07434	1	4	2	0	1	1	1	0	2	5	0	0	1	0	0	1	1	1	1	1	1	0	0	1	1	1	4	3	0	4	4	4	3	3	3	32	0.25951	1	0	0	0	0	0	0	0	0	4	4
857	6.07434	1	4	2	0	1	1	1	0	2	5	0	0	1	0	0	0	0	1	1	1	1	0	0	1	1	1	4	4	4	4	4	4	4	4	4	40	1.48936	1	4	4	4	4	4	4	4	4	4	4
858	6.07434	1	4	2	0	1	1	1	0	2	5	0	0	1	0	0	1	1	1	1	1	1	0	0	1	1	1	4	3	0	4	4	4	3	3	3	32	0.25951	1	0	0	0	0	0	0	0	0	4	4
859	6.07434	1	4	2	0	1	1	1	0	2	5	0	0	1	0	0	0	0	1	1	1	1	0	0	1	1	1	4	4	4	4	4	4	4	4	4	40	1.48936	1	4	4	4	4	4	4	4	4	4	4
860	6.07434	1	4	2	0	1	1	0	0	2	5	0	0	1	0	0	0	0	1	1	1	1	0	0	1	1	1	4	4	4	4	4	4	4	4	4	40	1.48936	1	4	4	4	4	4	4	4	4	4	4
861	6.17061	1	4	2	0	1	1	0	0	4	5	0	0	0	0	0	0	1	1	1	1	1	0	0	0	1	1	3	2	2	4	4	3	3	3	3	30	-0.047953	0	3	3	3	2	3	3	2	2	3	3
862	6.17061	1	4	2	0	1	1	1	2	4	5	2	0	0	0	0	0	0	1	1	0	1	1	0	0	1	1	4	3	3	3	3	4	1	1	3	29	-0.201685	0	4	3	4	3	2	2	2	3	3	3
863	6.17061	1	4	2	0	1	1	0	0	4	4	0	0	0	0	0	0	0	0	1	1	1	0	0	0	1	1	3	3	3	3	3	3	3	3	3	30	-0.047953	0	3	3	3	3	3	3	3	3	3	3
864	6.17061	1	4	2	0	1	1	1	0	4	5	0	0	0	0	0	0	1	1	1	1	1	0	0	0	1	1	3	2	2	4	4	3	3	3	3	30	-0.047953	0	3	3	3	2	3	3	2	2	3	3
865	6.17061	1	4	2	0	1	1	1	2	4	5	2	0	0	0	0	0	0	1	1	0	1	1	0	0	1	1	4	3	3	3	3	4	1	1	3	29	-0.201685	0	4	3	4	3	2	2	2	3	3	3
866	6.17061	1	4	2	0	1	1	0	0	4	4	0	0	0	0	0	0	0	0	1	1	1	0	0	0	1	1	3	3	3	3	3	3	3	3	3	30	-0.047953	0	3	3	3	3	3	3	3	3	3	3
867	6.17061	1	4	2	0	1	1	0	0	4	5	0	0	0	0	0	0	1	1	1	1	1	0	0	0	1	1	3	2	2	4	4	3	3	3	3	30	-0.047953	0	3	3	3	2	3	3	2	2	3	3
868	6.17061	1	4	2	0	1	1	1	2	4	5	2	0	0	0	0	0	0	1	1	0	1	1	0	0	1	1	4	3	3	3	3	4	1	1	3	29	-0.201685	0	4	3	4	3	2	2	2	3	3	3
869	6.17061	1	4	2	0	1	1	0	0	4	4	0	0	0	0	0	0	0	0	1	1	1	0	0	0	1	1	3	3	3	3	3	3	3	3	3	30	-0.047953	0	3	3	3	3	3	3	3	3	3	3
870	6.17061	1	4	2	0	1	1	0	0	4	5	0	0	0	0	0	0	1	1	1	1	1	0	0	0	1	1	3	2	2	4	4	3	3	3	3	30	-0.047953	0	3	3	3	2	3	3	2	2	3	3
871	6.17061	1	4	2	0	1	1	1	2	4	5	2	0	0	0	0	0	0	1	1	0	1	1	0	0	1	1	4	3	3	3	3	4	1	1	3	29	-0.201685	0	4	3	4	3	2	2	2	3	3	3
872	6.17061	1	4	2	0	1	1	0	0	4	4	0	0	0	0	0	0	0	0	1	1	1	0	0	0	1	1	3	3	3	3	3	3	3	3	3	30	-0.047953	0	3	3	3	3	3	3	3	3	3	3
873	6.17061	1	4	2	0	1	1	0	0	4	5	0	0	0	0	0	0	1	1	1	1	1	0	0	0	1	1	3	2	2	4	4	3	3	3	3	30	-0.047953	0	3	3	3	2	3	3	2	2	3	3
874	6.17061	1	4	2	0	1	1	2	2	4	5	2	0	0	0	0	0	0	1	1	0	1	1	0	0	1	1	4	3	3	3	3	4	1	1	3	29	-0.201685	0	4	3	4	3	2	2	2	3	3	3
875	6.17061	1	4	2	0	1	1	0	0	4	4	0	0	0	0	0	0	0	0	1	1	1	0	0	0	1	1	3	3	3	3	3	3	3	3	3	30	-0.047953	0	3	3	3	3	3	3	3	3	3	3
876	6.17061	1	4	2	0	1	1	1	0	4	5	0	0	0	0	0	0	1	1	1	1	1	0	0	0	1	1	3	2	2	4	4	3	3	3	3	30	-0.047953	0	3	3	3	2	3	3	2	2	3	3
877	6.17061	1	4	2	0	1	1	2	2	4	5	2	0	0	0	0	0	0	1	1	0	1	1	0	0	1	1	4	3	3	3	3	4	1	1	3	29	-0.201685	0	4	3	4	3	2	2	2	3	3	3
878	6.17061	1	4	2	0	1	1	0	0	4	4	0	0	0	0	0	0	0	0	1	1	1	0	0	0	1	1	3	3	3	3	3	3	3	3	3	30	-0.047953	0	3	3	3	3	3	3	3	3	3	3
879	6.17061	1	4	2	0	1	1	1	0	4	5	0	0	0	0	0	0	1	1	1	1	1	0	0	0	1	1	3	2	2	4	4	3	3	3	3	30	-0.047953	0	3	3	3	2	3	3	2	2	3	3
880	6.17061	1	4	2	0	1	1	2	2	4	5	2	0	0	0	0	0	0	1	1	0	1	1	0	0	1	1	4	3	3	3	3	4	1	1	3	29	-0.201685	0	4	3	4	3	2	2	2	3	3	3
881	6.17061	1	4	2	0	1	1	0	0	4	4	0	0	0	0	0	0	0	0	1	1	1	0	0	0	1	1	3	3	3	3	3	3	3	3	3	30	-0.047953	0	3	3	3	3	3	3	3	3	3	3
882	6.17061	1	4	2	0	1	1	0	0	4	5	0	0	0	0	0	0	1	1	1	1	1	0	0	0	1	1	3	2	2	4	4	3	3	3	3	30	-0.047953	0	3	3	3	2	3	3	2	2	3	3
883	6.17061	1	4	2	0	1	1	1	2	4	5	2	0	0	0	0	0	0	1	1	0	1	1	0	0	1	1	4	3	3	3	3	4	1	1	3	29	-0.201685	0	4	3	4	3	2	2	2	3	3	3
884	6.17061	1	4	2	0	1	1	0	0	4	4	0	0	0	0	0	0	0	0	1	1	1	0	0	0	1	1	3	3	3	3	3	3	3	3	3	30	-0.047953	0	3	3	3	3	3	3	3	3	3	3
885	6.17061	1	4	2	0	1	1	1	0	4	5	0	0	0	0	0	0	1	1	1	1	1	0	0	0	1	1	3	2	2	4	4	3	3	3	3	30	-0.047953	0	3	3	3	2	3	3	2	2	3	3
886	6.17061	1	4	2	0	1	1	1	2	4	5	2	0	0	0	0	0	0	1	1	0	1	1	0	0	1	1	4	3	3	3	3	4	1	1	3	29	-0.201685	0	4	3	4	3	2	2	2	3	3	3
887	6.17061	1	4	2	0	1	1	0	0	4	4	0	0	0	0	0	0	0	0	1	1	1	0	0	0	1	1	3	3	3	3	3	3	3	3	3	30	-0.047953	0	3	3	3	3	3	3	3	3	3	3
888	6.17061	1	4	2	0	1	1	1	0	4	5	0	0	0	0	0	0	1	1	1	1	1	0	0	0	1	1	3	2	2	4	4	3	3	3	3	30	-0.047953	0	3	3	3	2	3	3	2	2	3	3
889	6.17061	1	4	2	0	1	1	1	2	4	5	2	0	0	0	0	0	0	1	1	0	1	1	0	0	1	1	4	3	3	3	3	4	1	1	3	29	-0.201685	0	4	3	4	3	2	2	2	3	3	3
890	6.17061	1	4	2	0	1	1	0	0	4	4	0	0	0	0	0	0	0	0	1	1	1	0	0	0	1	1	3	3	3	3	3	3	3	3	3	30	-0.047953	0	3	3	3	3	3	3	3	3	3	3
891	6.17061	1	4	2	0	1	1	1	0	4	5	0	0	0	0	0	0	1	1	1	1	1	0	0	0	1	1	3	2	2	4	4	3	3	3	3	30	-0.047953	0	3	3	3	2	3	3	2	2	3	3
892	6.17061	1	4	2	0	1	1	2	2	4	5	2	0	0	0	0	0	0	1	1	0	1	1	0	0	1	1	4	3	3	3	3	4	1	1	3	29	-0.201685	0	4	3	4	3	2	2	2	3	3	3
893	6.17061	1	4	2	0	1	1	0	0	4	4	0	0	0	0	0	0	0	0	1	1	1	0	0	0	1	1	3	3	3	3	3	3	3	3	3	30	-0.047953	0	3	3	3	3	3	3	3	3	3	3
894	6.17061	1	4	2	0	1	1	1	0	4	5	0	0	0	0	0	0	1	1	1	1	1	0	0	0	1	1	3	2	2	4	4	3	3	3	3	30	-0.047953	0	3	3	3	2	3	3	2	2	3	3
895	6.17061	1	4	2	0	1	1	2	2	4	5	2	0	0	0	0	0	0	1	1	0	1	1	0	0	1	1	4	3	3	3	3	4	1	1	3	29	-0.201685	0	4	3	4	3	2	2	2	3	3	3
896	6.17061	1	4	2	0	1	1	0	0	4	4	0	0	0	0	0	0	0	0	1	1	1	0	0	0	1	1	3	3	3	3	3	3	3	3	3	30	-0.047953	0	3	3	3	3	3	3	3	3	3	3
897	6.17061	1	4	2	0	1	1	1	0	4	5	0	0	0	0	0	0	1	1	1	1	1	0	0	0	1	1	3	2	2	4	4	3	3	3	3	30	-0.047953	0	3	3	3	2	3	3	2	2	3	3
898	6.17061	1	4	2	0	1	1	1	2	4	5	2	0	0	0	0	0	0	1	1	0	1	1	0	0	1	1	4	3	3	3	3	4	1	1	3	29	-0.201685	0	4	3	4	3	2	2	2	3	3	3
899	6.17061	1	4	2	0	1	1	0	0	4	4	0	0	0	0	0	0	0	0	1	1	1	0	0	0	1	1	3	3	3	3	3	3	3	3	3	30	-0.047953	0	3	3	3	3	3	3	3	3	3	3
900	6.33111	1	4	2	0	1	1	0	0	6	0	3	1	0	0	0	0	1	0	1	1	1	1	0	0	1	1	3	3	3	4	4	4	4	3	3	34	0.566974	1	3	3	3	3	3	3	3	3	3	3
901	6.33111	0	4	2	0	1	1	1	0	6	5	0	0	0	0	0	1	1	0	1	1	1	0	0	0	0	0	3	4	4	4	4	4	4	4	4	39	1.33563	1	4	4	4	4	4	4	4	4	4	4
902	6.33111	1	4	2	0	1	1	1	1	6	5	5	0	0	0	0	0	0	1	1	1	1	1	0	0	0	0	3	3	3	3	3	3	3	3	3	30	-0.047953	0	3	3	3	3	3	3	3	3	3	3
903	6.33111	1	4	2	0	1	1	1	0	6	5	0	0	0	0	0	0	0	0	0	1	1	0	0	0	1	1	3	0	0	0	0	0	3	2	2	12	-2.81512	0	4	4	4	4	4	4	4	4	4	4
904	6.33111	0	4	2	0	1	1	0	0	6	5	0	0	0	0	0	0	1	1	1	1	1	0	0	0	1	1	3	3	3	3	3	3	3	3	3	30	-0.047953	0	3	3	3	3	3	3	3	3	3	3
905	6.33111	1	4	2	0	1	1	0	0	6	5	0	0	0	0	0	0	1	1	1	1	1	0	0	0	1	1	3	3	3	3	3	3	3	3	3	30	-0.047953	0	3	3	3	3	3	3	3	3	3	3
906	6.33111	1	4	2	0	1	1	0	0	6	2	0	1	0	0	0	0	0	0	1	1	1	0	1	1	0	1	2	3	3	3	3	3	3	2	2	26	-0.66288	0	3	3	3	3	4	4	4	3	3	3
907	6.33111	1	4	2	0	1	1	0	0	6	5	0	0	0	0	0	0	1	0	1	1	1	0	0	0	0	0	4	4	4	3	3	3	3	3	3	33	0.413242	1	4	4	4	4	4	4	4	4	4	4
908	6.33111	0	4	2	0	1	1	1	0	6	2	0	1	0	0	0	0	0	0	0	1	1	0	0	0	0	0	3	3	3	3	3	3	3	3	3	30	-0.047953	0	3	3	3	3	3	3	3	3	3	3
909	6.33111	1	4	2	0	1	1	2	3	6	5	0	0	0	0	0	0	1	0	1	1	1	0	0	0	0	1	3	3	3	3	3	3	3	3	3	30	-0.047953	0	3	3	3	3	3	3	3	3	3	3
910	6.33111	1	4	2	0	1	1	0	0	6	5	0	0	0	0	0	0	0	0	1	0	1	0	1	0	0	0	4	4	4	4	4	4	4	4	4	40	1.48936	1	2	3	3	3	2	2	2	3	3	2
911	6.33111	1	4	2	0	1	1	0	0	6	5	0	0	0	0	0	0	0	0	1	1	1	0	0	0	0	0	3	3	3	3	3	3	3	3	3	30	-0.047953	0	3	3	3	3	3	3	3	3	3	3
912	6.33111	1	4	2	0	1	1	2	3	6	5	0	0	0	0	0	0	0	0	1	1	1	0	0	0	1	1	3	3	3	3	3	3	3	3	3	30	-0.047953	0	3	3	3	3	3	3	3	3	3	3
913	6.33111	1	4	2	0	1	1	2	3	6	5	0	0	1	0	0	0	1	1	1	1	0	0	0	0	0	0	3	3	3	3	3	3	3	3	3	30	-0.047953	0	3	3	3	3	3	3	3	3	3	4
914	6.33111	1	4	2	0	1	1	2	3	6	5	0	0	0	0	0	0	0	0	1	1	1	0	0	0	0	0	3	3	3	3	3	3	3	3	3	30	-0.047953	0	3	3	3	3	3	3	3	3	3	3
915	6.33111	1	4	2	0	1	1	0	0	6	5	0	0	0	0	0	0	0	0	1	1	1	0	0	0	0	0	3	3	3	3	3	3	3	3	3	30	-0.047953	0	3	3	3	3	3	3	3	3	3	3
916	6.33111	1	4	2	0	1	1	2	3	6	5	0	0	0	0	0	0	0	0	1	1	1	0	0	0	1	1	3	3	3	3	3	3	3	3	3	30	-0.047953	0	3	3	3	3	3	3	3	3	3	3
917	6.33111	1	4	2	0	1	1	2	3	6	5	0	0	1	1	0	0	1	1	1	1	0	0	0	0	0	0	3	3	3	3	3	3	3	3	3	30	-0.047953	0	3	3	3	3	3	3	3	3	3	4
918	6.33111	1	4	2	0	1	1	2	3	6	5	0	0	0	0	0	0	0	0	1	1	1	0	0	0	0	0	3	3	3	3	3	3	3	3	3	30	-0.047953	0	3	3	3	3	3	3	3	3	3	3
919	6.33111	1	4	2	0	1	1	1	2	6	5	0	0	0	0	0	0	1	1	1	1	1	0	0	0	0	0	3	4	4	4	3	4	4	3	3	35	0.720705	1	4	4	4	4	4	4	4	4	4	4
920	6.33111	1	4	2	0	1	1	1	2	6	5	0	0	0	0	0	0	1	1	1	1	1	0	1	0	1	1	3	3	3	3	3	3	3	3	3	30	-0.047953	0	3	3	3	3	3	3	3	3	3	3
921	6.33111	1	4	2	0	1	1	1	1	6	5	0	0	1	0	0	0	0	0	1	1	1	0	0	0	0	0	3	4	4	4	3	4	4	3	4	36	0.874437	1	4	4	4	4	4	4	4	4	4	4
922	6.33111	0	4	2	0	1	1	1	0	6	2	0	1	0	0	0	0	0	0	0	1	1	0	0	0	0	0	3	3	3	3	3	3	3	3	3	30	-0.047953	0	3	3	3	3	3	3	3	3	3	3
923	6.33111	0	4	2	0	1	1	1	1	6	0	3	1	0	0	0	0	0	0	1	1	0	1	0	0	1	0	3	3	3	3	3	3	3	3	3	30	-0.047953	0	4	4	4	4	4	4	4	4	4	4
924	6.33111	1	4	2	0	1	1	1	1	6	5	0	0	1	0	0	0	0	0	1	1	1	0	0	0	0	0	3	4	4	4	3	4	4	3	4	36	0.874437	1	4	4	4	4	4	4	4	4	4	4
925	6.33111	0	4	2	0	1	1	0	1	6	0	3	1	0	0	0	0	0	0	1	1	0	1	0	0	1	0	3	3	3	3	3	3	3	3	3	30	-0.047953	0	4	4	4	4	4	4	4	4	4	4
926	6.33111	0	4	2	0	1	1	1	1	6	0	3	1	0	0	0	0	0	0	1	1	0	1	0	0	1	0	3	3	3	3	3	3	3	3	3	30	-0.047953	0	4	4	4	4	4	4	4	4	4	4
927	6.33111	0	4	2	0	1	1	1	1	6	0	3	1	0	0	0	0	0	0	1	1	0	1	0	0	1	0	3	3	3	3	3	3	3	3	3	30	-0.047953	0	4	4	4	4	4	4	4	4	4	4
928	6.33111	0	4	2	0	1	1	1	1	6	0	3	1	0	0	0	0	0	0	1	1	0	1	0	0	1	0	3	3	3	3	3	3	3	3	3	30	-0.047953	0	4	4	4	4	4	4	4	4	4	4
929	6.33111	0	4	2	0	1	1	1	1	6	0	3	1	0	0	0	0	0	0	1	1	0	1	0	0	1	0	3	3	3	3	3	3	3	3	3	30	-0.047953	0	4	4	4	4	4	4	4	4	4	4
930	4.851	0	5	4	3	1	1	2	0	6	5	4	0	0	0	0	0	0	0	1	1	1	1	0	0	1	1	3	3	3	3	3	3	3	3	3	30	-0.047953	0	3	3	3	3	3	3	3	3	3	3
931	4.851	1	5	4	3	1	1	2	0	6	5	0	0	0	0	0	0	1	0	1	1	1	0	0	0	1	1	4	4	4	4	4	4	4	4	4	40	1.48936	1	3	3	3	3	3	3	3	3	3	3
932	4.851	1	5	4	3	1	1	1	2	6	5	0	0	0	0	0	0	1	0	1	1	0	0	0	0	1	1	3	3	3	3	3	3	3	3	3	30	-0.047953	0	3	3	3	3	3	3	3	3	3	3
933	5.6383	1	5	4	3	1	1	1	1	3	2	0	1	1	0	0	0	1	1	1	1	1	0	0	0	1	1	3	3	3	3	3	3	3	3	3	30	-0.047953	0	3	3	3	3	3	3	3	3	3	3
934	5.83586	1	5	4	3	1	1	1	2	2	5	1	0	0	0	0	1	1	1	1	1	0	1	0	1	1	0	1	3	3	3	3	3	3	1	1	22	-1.27781	0	3	3	3	3	3	3	3	3	3	3
935	6.49258	1	5	4	3	1	1	1	1	3	5	0	0	0	0	0	0	0	1	1	1	1	0	1	0	1	1	3	0	3	3	3	3	3	3	2	25	-0.816612	0	3	3	3	3	3	3	3	3	3	3
936	6.49258	1	5	4	3	1	1	2	2	3	5	0	0	0	0	0	0	0	0	0	1	1	0	0	0	0	0	2	3	3	3	3	3	3	3	2	27	-0.509148	0	3	3	2	2	2	3	2	2	3	3
937	6.49258	1	5	4	3	1	1	0	1	3	5	0	0	0	0	0	0	0	1	1	1	1	0	1	0	1	1	3	0	3	3	3	3	3	3	2	25	-0.816612	0	3	3	3	3	3	3	3	3	3	3
938	6.49258	1	5	4	3	1	1	2	2	3	5	0	0	0	0	0	0	0	0	0	1	1	0	0	0	0	0	2	3	3	3	3	3	3	3	2	27	-0.509148	0	3	3	2	2	2	3	2	2	3	3
939	4.851	1	5	4	3	1	1	2	0	6	5	0	0	0	0	0	0	1	0	1	1	1	0	0	0	1	1	4	4	4	4	4	4	4	4	4	40	1.48936	1	3	3	3	3	3	3	3	3	3	3
940	4.851	1	5	4	3	1	1	1	2	6	5	0	0	0	0	0	0	1	0	1	1	0	0	0	0	1	1	3	3	3	3	3	3	3	3	3	30	-0.047953	0	3	3	3	3	3	3	3	3	3	3
941	4.851	1	5	4	3	1	1	2	3	6	5	0	0	0	0	0	1	1	1	1	1	1	0	0	0	1	1	3	3	3	3	3	3	3	3	3	30	-0.047953	0	3	3	3	3	3	3	3	3	3	3
942	4.851	0	5	4	3	1	1	2	0	6	0	3	1	0	0	0	0	0	0	1	1	1	1	0	0	1	1	3	3	3	3	3	3	3	3	3	30	-0.047953	0	3	3	3	3	3	3	3	3	3	3
943	4.851	1	5	4	3	1	1	2	0	6	5	0	0	0	0	0	0	1	0	1	1	1	0	0	0	1	1	4	4	4	4	4	4	4	4	4	40	1.48936	1	3	3	3	3	3	3	3	3	3	3
944	4.851	1	5	4	3	1	1	1	2	6	5	0	0	0	0	0	0	1	0	1	1	0	0	0	0	1	1	3	3	3	3	3	3	3	3	3	30	-0.047953	0	3	3	3	3	3	3	3	3	3	3
945	4.851	1	5	4	3	1	1	1	2	6	5	0	0	0	0	0	0	1	0	1	1	0	0	0	0	1	1	3	3	3	3	3	3	3	3	3	30	-0.047953	0	3	3	3	3	3	3	3	3	3	3
946	4.851	1	5	4	3	1	1	2	3	6	5	0	0	0	0	0	1	1	1	1	1	1	0	0	0	1	1	3	3	3	3	3	3	3	3	3	30	-0.047953	0	3	3	3	3	3	3	3	3	3	3
947	4.851	0	5	4	3	1	1	2	0	6	0	3	1	0	0	0	0	0	0	1	1	1	1	0	0	1	1	3	3	3	3	3	3	3	3	3	30	-0.047953	0	3	3	3	3	3	3	3	3	3	3
948	4.851	0	5	4	3	1	1	2	0	6	0	4	1	0	0	0	0	0	0	1	1	1	1	0	0	1	1	3	3	3	3	3	3	3	3	3	30	-0.047953	0	3	3	3	3	3	3	3	3	3	3
949	4.851	0	5	4	3	1	1	1	2	6	5	0	0	0	0	0	0	1	0	1	1	0	0	0	0	1	1	3	3	3	3	3	3	3	3	3	30	-0.047953	0	3	3	3	3	3	3	3	3	3	3
950	5.76248	0	5	4	3	1	1	1	1	0	5	0	0	0	1	1	1	1	1	1	1	1	0	1	0	1	1	2	4	4	3	4	4	2	1	1	27	-0.509148	0	4	4	4	4	4	4	4	4	4	4
951	6.49258	1	5	4	3	1	1	1	1	3	5	0	0	0	0	0	0	0	1	1	1	1	0	1	0	1	1	3	0	3	3	3	3	3	3	2	25	-0.816612	0	3	3	3	3	3	3	3	3	3	3
952	11.9757	0	5	4	3	1	1	2	3	5	5	0	0	1	0	0	0	1	0	1	1	1	0	0	0	1	1	3	4	3	4	4	4	4	3	3	35	0.720705	1	3	3	3	3	3	3	3	3	3	3
953	5.76248	1	5	4	3	1	1	2	0	0	0	3	1	0	0	0	0	1	1	1	1	1	1	1	0	1	1	3	4	3	4	4	4	3	3	4	36	0.874437	1	4	4	4	4	4	4	4	4	4	4
954	4.851	0	5	4	3	1	1	2	3	6	5	0	0	0	0	0	1	1	1	1	1	1	0	0	0	1	1	3	3	3	3	3	3	3	3	3	30	-0.047953	0	3	3	3	3	3	3	3	3	3	3
955	11.9757	0	5	4	3	1	1	2	3	5	5	0	0	1	0	0	0	1	0	1	1	1	0	0	0	1	1	3	4	3	4	4	4	4	3	3	35	0.720705	1	3	3	3	3	3	3	3	3	3	3
956	11.9757	0	5	4	3	1	1	2	3	5	5	0	0	1	0	0	0	1	0	1	1	1	0	0	0	1	1	3	4	3	4	4	4	4	3	3	35	0.720705	1	3	3	3	3	3	3	3	3	3	3
957	11.9757	0	5	4	3	1	1	2	3	5	5	0	0	1	0	0	0	1	0	1	1	1	0	0	0	1	1	3	4	3	4	4	4	4	3	3	35	0.720705	1	3	3	3	3	3	3	3	3	3	3
958	5.6383	1	5	4	3	1	1	1	1	3	2	0	1	1	0	0	0	1	1	1	1	1	0	0	0	1	1	3	3	3	3	3	3	3	3	3	30	-0.047953	0	3	3	3	3	3	3	3	3	3	3
959	6.12733	1	5	4	3	1	1	1	0	4	5	5	0	1	0	0	0	1	1	1	1	1	1	0	0	0	0	4	4	4	4	4	4	4	4	4	40	1.48936	1	3	3	3	3	3	3	3	3	3	3
960	5.83586	1	5	4	3	1	1	2	2	2	5	1	0	0	0	0	1	1	1	1	1	0	1	0	1	1	0	1	3	3	3	3	3	3	1	1	22	-1.27781	0	3	3	3	3	3	3	3	3	3	3
961	5.76248	1	5	4	3	1	1	1	1	0	4	0	0	0	0	0	1	1	1	1	1	1	0	1	1	1	1	2	2	2	3	3	3	2	2	2	23	-1.12407	0	3	3	3	3	3	3	3	3	3	3
962	4.851	1	5	4	3	1	1	2	3	6	5	0	0	0	0	0	1	1	1	1	1	1	0	0	0	1	1	3	3	3	3	3	3	3	3	3	30	-0.047953	0	3	3	3	3	3	3	3	3	3	3
963	5.91197	1	5	4	3	1	1	2	3	1	1	2	1	1	1	0	1	1	1	1	1	1	1	1	0	0	0	3	3	3	3	3	3	3	3	3	30	-0.047953	0	4	4	4	4	4	4	4	4	4	4
964	6.12733	1	5	4	3	1	1	2	3	4	3	1	0	0	0	0	1	1	1	1	1	1	1	0	0	1	1	1	1	1	1	1	1	1	1	1	10	-3.12259	0	3	3	3	3	3	3	3	3	3	3
965	5.76248	1	5	4	3	1	1	2	0	0	0	3	1	0	0	0	0	1	1	1	1	1	1	1	0	1	1	3	4	3	4	4	4	3	3	4	36	0.874437	1	4	4	4	4	4	4	4	4	4	4
966	5.76248	1	5	4	3	1	1	1	1	0	4	0	0	0	0	0	1	1	1	1	1	1	0	1	1	1	1	2	2	2	3	3	3	2	2	2	23	-1.12407	0	3	3	3	3	3	3	3	3	3	3
967	5.76248	0	5	4	3	1	1	0	0	0	5	0	0	0	0	0	0	1	0	1	1	1	0	1	1	0	0	3	3	3	3	4	4	3	3	3	32	0.25951	1	0	0	0	0	0	0	0	0	4	4
968	5.76248	0	5	4	3	1	1	1	2	0	0	3	1	0	1	1	1	1	1	1	1	1	1	1	1	1	1	3	3	3	3	3	3	3	3	3	30	-0.047953	0	3	3	3	3	3	3	3	3	3	3
969	5.76248	0	5	4	3	1	1	2	3	0	3	1	0	0	1	1	1	1	1	1	1	1	1	1	1	1	1	3	3	3	3	3	3	3	3	3	30	-0.047953	0	3	3	3	3	3	3	3	3	3	3
970	6.91973	1	5	4	3	1	1	1	0	3	5	0	0	0	0	0	0	0	1	1	1	1	0	0	0	1	0	4	3	3	4	4	4	3	2	3	32	0.25951	1	3	3	3	3	3	3	3	3	3	3
971	6.91973	1	5	4	3	1	1	1	0	3	5	0	0	0	0	0	0	0	1	1	1	1	0	0	0	1	0	4	3	3	4	4	4	3	2	3	32	0.25951	1	3	3	3	3	3	3	3	3	3	3
972	6.91973	1	5	4	3	1	1	1	0	3	5	0	0	0	0	0	0	0	1	1	1	1	0	0	0	1	0	4	3	3	4	4	4	3	2	3	32	0.25951	1	3	3	3	3	3	3	3	3	3	3
973	5.83586	1	5	4	3	1	1	1	2	2	5	1	0	0	0	0	1	1	1	1	1	0	1	0	1	1	0	1	3	3	3	3	3	3	1	1	22	-1.27781	0	3	3	3	3	3	3	3	3	3	3
974	5.83586	1	5	4	3	1	1	1	2	2	5	1	0	0	0	0	1	1	1	1	1	0	1	0	1	1	0	1	3	3	3	3	3	3	1	1	22	-1.27781	0	3	3	3	3	3	3	3	3	3	3
975	5.83586	1	5	4	3	1	1	1	2	2	5	1	0	0	0	0	1	1	1	1	1	0	1	0	1	1	0	1	3	3	3	3	3	3	1	1	22	-1.27781	0	3	3	3	3	3	3	3	3	3	3
976	6.12733	0	5	4	3	1	1	1	2	4	4	5	0	1	1	0	1	0	0	0	0	1	1	0	0	0	0	2	2	2	2	2	2	2	2	2	19	-1.739	0	4	2	1	1	1	1	1	1	1	1
977	5.76248	0	5	4	3	1	1	1	0	0	5	0	0	0	0	0	0	1	0	1	1	1	0	1	1	0	0	3	3	3	3	4	4	3	3	3	32	0.25951	1	0	0	0	0	0	0	0	0	4	4
978	6.12733	0	5	4	3	1	1	1	2	4	2	0	1	0	0	0	0	1	1	1	1	0	0	1	0	1	1	2	4	2	2	3	1	2	3	2	24	-0.970343	0	4	2	2	1	1	1	2	2	2	4
979	6.12733	0	5	4	3	1	1	0	0	4	4	0	0	0	0	0	0	1	1	1	0	1	0	0	0	0	0	0	0	0	0	0	0	0	4	4	8	-3.43005	0	3	3	3	3	3	3	3	3	3	3
980	6.12733	1	5	4	3	1	1	1	0	4	1	2	1	0	0	0	0	1	0	1	0	1	1	0	0	1	1	3	3	3	3	3	3	3	3	3	31	0.105779	1	3	3	3	3	3	3	3	3	3	3
981	6.112	1	5	4	3	1	1	1	0	1	1	2	1	0	0	0	0	1	1	1	1	1	1	0	0	1	1	3	3	3	3	3	3	3	3	3	30	-0.047953	0	3	3	3	3	3	3	3	3	3	3
982	6.12733	1	5	4	3	1	1	2	3	4	5	2	0	0	0	0	0	1	0	1	1	1	1	0	1	1	1	3	3	3	4	4	4	4	4	4	36	0.874437	1	4	4	4	4	4	4	4	4	4	4
983	6.12733	1	5	4	3	1	1	2	3	4	5	2	0	0	0	0	0	1	0	1	1	1	1	1	1	1	1	3	3	3	4	4	4	4	4	3	35	0.720705	1	4	4	4	4	4	4	4	4	4	4
984	6.112	1	5	4	3	1	1	0	0	1	1	4	1	0	0	1	0	1	0	1	1	1	1	1	1	0	0	4	3	2	3	3	3	2	2	2	27	-0.509148	0	4	3	3	4	4	3	4	3	3	3
985	5.91197	1	5	4	3	1	1	1	1	1	5	0	0	0	1	1	0	1	1	1	1	1	0	1	0	0	0	2	3	2	4	3	4	4	3	4	31	0.105779	1	4	3	3	3	4	4	4	4	3	3
986	5.91197	0	5	4	3	1	1	0	0	1	5	0	0	0	0	1	0	0	0	1	1	1	0	1	1	1	0	4	2	2	3	3	3	1	3	3	24	-0.970343	0	4	4	4	4	4	4	2	4	3	4
987	5.91197	1	5	4	3	1	1	1	2	1	5	0	0	0	1	1	0	0	0	1	1	1	0	0	1	0	1	3	3	3	4	3	3	4	4	4	35	0.720705	1	3	3	3	3	3	3	3	3	3	3
988	5.91197	1	5	4	3	1	1	2	3	1	5	0	0	0	0	1	1	1	1	1	1	1	0	0	1	1	1	3	4	4	4	4	4	4	4	4	39	1.33563	1	4	4	4	4	4	4	4	4	4	4
989	5.91197	1	5	4	3	1	1	0	0	1	3	2	0	0	1	1	0	1	1	1	0	1	1	1	1	1	1	4	3	3	3	3	4	4	3	2	32	0.25951	1	3	3	3	3	3	3	3	3	3	3
990	5.91197	1	5	4	3	1	1	2	2	1	4	0	0	1	1	1	1	0	1	1	0	1	0	1	1	0	0	4	4	4	4	4	4	4	4	4	39	1.33563	1	4	4	4	4	4	4	4	4	4	4
991	5.91197	1	5	4	3	1	1	1	2	1	1	4	1	0	0	1	1	0	1	1	0	1	1	0	1	0	0	3	2	2	3	3	3	3	2	2	25	-0.816612	0	3	3	3	3	3	3	3	3	3	3
992	5.91197	1	5	4	3	1	1	0	0	1	1	4	1	0	1	1	1	1	1	1	1	1	1	1	1	0	0	4	4	4	4	4	4	4	4	4	40	1.48936	1	3	3	3	3	3	3	3	3	3	3
993	5.91197	0	5	4	3	1	1	1	1	1	1	3	1	0	0	0	0	0	1	1	1	1	1	1	0	1	1	2	2	3	2	2	3	3	2	2	23	-1.12407	0	3	3	3	3	3	3	3	3	3	3
994	5.91197	1	5	4	3	1	1	2	3	1	1	4	1	1	0	0	0	0	0	1	1	1	1	1	1	1	1	3	4	4	4	4	4	4	4	3	37	1.02817	1	3	3	2	2	2	2	2	2	3	3
995	5.91197	1	5	4	3	1	1	1	2	1	4	0	0	0	1	1	0	0	0	1	1	1	0	1	1	0	0	3	3	3	3	3	3	3	3	3	30	-0.047953	0	3	3	3	3	3	3	0	3	3	3
996	5.91197	1	5	4	3	1	1	1	1	1	4	4	0	0	0	0	0	1	0	1	0	1	1	1	1	0	0	4	4	4	4	4	4	4	4	4	40	1.48936	1	3	3	3	2	2	3	2	2	2	3
997	5.91197	0	5	4	3	1	1	1	2	1	3	1	0	0	1	1	1	0	1	1	1	1	1	1	1	0	0	3	3	3	3	3	3	3	3	3	30	-0.047953	0	3	3	3	3	3	3	3	3	3	3
998	5.91197	1	5	4	3	1	1	2	2	1	3	1	0	0	0	1	1	1	1	1	1	1	1	0	1	1	1	4	4	4	4	4	4	4	4	4	40	1.48936	1	3	3	3	3	3	3	3	3	3	3
999	5.91197	1	5	4	3	1	1	1	2	1	3	1	0	1	1	0	0	1	0	1	1	1	1	1	1	0	0	3	2	0	3	3	3	2	4	2	24	-0.970343	0	3	3	3	3	3	3	3	3	3	3
1000	5.91197	1	5	4	3	1	1	1	2	1	3	1	0	0	1	1	1	1	1	1	1	1	1	1	1	0	0	2	2	2	3	3	3	2	1	2	23	-1.12407	0	3	3	3	3	2	2	2	3	3	3
1001	5.76248	1	5	4	3	1	1	1	1	0	3	2	0	0	1	1	1	1	1	1	1	1	1	1	1	1	1	1	3	3	3	3	3	2	1	1	22	-1.27781	0	3	3	3	3	3	3	3	3	3	3
1002	5.91197	0	5	4	3	1	1	1	1	1	5	0	0	1	0	1	0	1	0	1	1	1	0	1	0	1	0	3	3	3	3	3	3	3	3	3	30	-0.047953	0	2	2	2	2	2	2	2	2	2	2
1003	5.91197	1	5	4	3	1	1	2	2	1	4	0	0	1	1	1	1	1	0	1	1	1	0	1	1	1	1	3	3	3	4	4	4	4	4	3	35	0.720705	1	4	4	4	4	4	4	4	4	4	4
1004	5.91197	1	5	4	3	1	1	0	0	1	0	3	1	0	0	0	0	0	1	1	1	1	1	0	0	0	0	3	4	4	0	0	2	3	3	4	27	-0.509148	0	1	3	1	1	2	2	2	2	3	2
1005	5.91197	1	5	4	3	1	1	1	1	1	0	3	1	0	0	1	0	0	1	1	1	1	1	1	1	0	1	2	2	2	3	3	3	2	2	3	25	-0.816612	0	3	3	3	3	3	3	3	3	3	3
1006	5.91197	1	5	4	3	1	1	1	1	1	0	3	1	0	1	1	0	1	1	1	1	1	1	1	0	1	1	4	4	3	4	4	4	3	3	3	35	0.720705	1	3	3	3	3	3	3	3	3	3	3
1007	6.112	1	5	4	3	1	1	1	2	1	0	3	1	0	0	1	0	1	1	1	1	1	1	1	0	1	1	4	4	3	4	4	4	3	3	3	35	0.720705	1	3	3	3	3	3	3	3	3	3	3
1008	5.91197	1	5	4	3	1	1	1	2	1	0	3	1	0	1	1	0	1	0	1	1	1	1	1	0	1	1	4	4	3	4	4	4	3	3	3	35	0.720705	1	3	3	3	3	3	3	3	3	3	3
1009	5.91197	1	5	4	3	1	1	0	0	1	0	3	1	0	0	1	0	1	1	1	1	0	1	1	1	1	1	4	4	4	4	4	4	4	4	4	40	1.48936	1	3	3	3	3	3	3	3	3	3	3
1010	5.91197	1	5	4	3	1	1	0	1	1	0	3	1	0	1	1	0	0	0	1	1	0	1	1	1	1	1	3	4	3	4	3	4	4	3	4	35	0.720705	1	3	3	4	4	4	3	4	4	4	4
1011	5.91197	1	5	4	3	1	1	0	0	1	0	3	1	0	1	1	0	0	0	1	1	0	1	1	1	0	0	3	4	4	4	4	4	4	3	4	37	1.02817	1	3	3	4	4	4	4	4	4	4	3
1012	5.91197	1	5	4	3	1	1	0	0	1	1	3	1	0	0	1	1	1	1	1	1	1	1	0	0	0	0	3	3	3	3	3	3	3	3	3	30	-0.047953	0	3	3	3	3	3	3	3	3	3	3
1013	5.91197	1	5	4	3	1	1	1	1	1	1	3	1	0	0	1	1	1	1	1	1	1	1	0	0	0	0	3	3	3	3	3	3	3	3	3	30	-0.047953	0	3	3	3	3	3	3	3	3	3	3
1014	5.91197	1	5	4	3	1	1	2	3	1	1	3	1	0	0	1	1	1	1	1	1	1	1	0	0	0	0	3	3	3	3	3	3	3	3	3	30	-0.047953	0	3	3	3	3	3	3	3	3	3	3
1015	5.91197	1	5	4	3	1	1	0	0	1	1	4	1	0	0	1	1	0	1	1	0	1	1	0	1	0	0	3	2	2	3	3	3	3	2	2	25	-0.816612	0	3	3	3	3	3	3	3	3	3	3
1016	5.91197	1	5	4	3	1	1	1	2	1	4	2	0	0	0	0	0	1	1	1	1	1	1	1	1	1	1	2	3	3	3	3	2	2	2	4	26	-0.66288	0	3	3	2	2	2	2	2	2	3	3
1017	5.91197	1	5	4	3	1	1	1	2	1	4	4	0	1	0	0	0	0	1	1	1	1	1	0	1	0	0	2	3	3	2	3	3	3	3	2	26	-0.66288	0	3	3	2	2	3	3	3	3	3	3
1018	5.91197	1	5	4	3	1	1	1	2	1	4	0	0	1	1	0	1	1	1	1	0	1	0	1	1	0	0	4	4	4	4	4	4	4	4	4	40	1.48936	1	2	2	2	2	2	2	2	2	2	2
1019	5.91197	1	5	4	3	1	1	0	0	1	4	0	0	0	0	0	0	0	0	1	1	1	0	1	0	1	1	3	4	4	4	4	4	3	4	4	38	1.1819	1	4	4	4	4	4	4	4	4	4	4
1020	6.112	1	5	4	3	1	1	0	1	1	0	4	1	0	0	0	0	1	0	1	1	1	1	1	0	1	1	3	3	3	3	3	3	3	3	3	30	-0.047953	0	2	3	2	2	2	2	2	3	2	2
1021	5.91197	1	5	4	3	1	1	1	1	1	4	0	0	1	0	0	0	1	1	1	1	1	0	0	0	1	0	3	3	3	3	3	3	3	3	3	30	-0.047953	0	3	3	3	3	3	3	3	3	3	3
1022	5.91197	1	5	4	3	1	1	0	0	1	4	0	0	0	0	0	0	1	1	1	1	1	0	0	1	1	1	3	3	3	3	3	3	3	3	3	30	-0.047953	0	3	3	3	3	3	3	3	3	3	3
1023	5.91197	0	5	4	3	1	1	1	1	1	4	0	0	0	0	0	0	1	1	1	1	1	0	0	1	1	1	3	3	3	3	3	3	3	3	3	30	-0.047953	0	3	3	2	2	3	3	3	3	3	3
1024	5.91197	1	5	4	3	1	1	1	2	1	4	0	0	0	1	0	1	0	1	1	1	1	0	1	1	0	1	3	2	2	3	3	3	3	2	3	26	-0.66288	0	1	1	3	3	1	1	1	1	1	1
1025	5.91197	1	5	4	3	1	1	2	3	1	4	0	0	1	1	0	1	1	1	1	1	1	0	1	1	1	1	4	3	2	3	3	3	3	3	3	30	-0.047953	0	4	4	4	4	4	4	4	4	4	4
1026	5.91197	1	5	4	3	1	1	1	2	1	4	0	0	0	1	0	1	1	1	1	1	1	0	1	1	1	1	4	3	2	3	3	3	3	3	3	30	-0.047953	0	4	4	4	4	4	4	4	4	4	4
1027	5.91197	1	5	4	3	1	1	2	3	1	3	2	0	0	0	0	0	1	0	1	1	1	1	0	0	1	1	4	4	4	4	4	4	4	4	4	40	1.48936	1	4	4	4	4	4	4	4	4	4	4
1028	5.91197	1	5	4	3	1	1	2	2	1	3	2	0	1	1	0	0	1	0	1	1	1	1	0	0	1	1	3	3	3	3	3	3	3	3	3	30	-0.047953	0	4	4	4	4	4	4	4	4	4	4
1029	5.91197	1	5	4	3	1	1	1	2	1	0	3	1	0	0	0	1	1	1	1	1	0	1	0	0	1	1	0	0	0	0	0	0	0	4	4	8	-3.43005	0	0	0	0	0	0	0	0	0	4	4
1030	6.49258	1	5	4	3	1	1	2	2	3	5	0	0	0	0	0	0	0	0	0	1	1	0	0	0	0	0	2	3	3	3	3	3	3	3	2	27	-0.509148	0	3	3	2	2	2	3	2	2	3	3
1031	6.12733	1	5	4	3	1	1	1	0	4	5	0	0	1	0	0	0	0	0	1	1	1	0	1	0	1	1	3	3	3	3	3	3	3	3	3	30	-0.047953	0	3	3	3	3	3	3	3	3	3	3
1032	6.112	1	5	4	3	1	1	2	2	1	5	0	0	0	0	0	1	1	1	1	1	1	0	1	1	1	1	4	4	4	4	4	4	4	4	4	40	1.48936	1	4	4	4	4	4	4	4	4	4	4
1033	5.76248	0	5	4	3	1	1	1	2	0	0	3	1	0	1	1	1	1	1	1	1	1	1	1	1	1	1	3	3	3	3	3	3	3	3	3	30	-0.047953	0	3	3	3	3	3	3	3	3	3	3
1034	6.91973	1	5	4	3	1	1	1	0	3	5	0	0	0	0	0	0	0	1	1	1	1	0	0	0	1	0	4	3	3	4	4	4	3	2	3	32	0.25951	1	3	3	3	3	3	3	3	3	3	3
1035	6.12733	1	5	4	3	1	1	2	3	4	5	0	0	0	0	0	0	0	1	0	0	1	0	0	0	0	0	2	4	4	4	2	2	2	2	3	28	-0.355416	0	3	3	3	3	3	3	2	2	2	2
1036	6.12733	1	5	4	3	1	1	0	0	4	4	0	0	0	0	0	0	0	0	1	1	1	0	0	0	1	1	3	3	3	3	3	3	3	3	3	30	-0.047953	0	3	3	3	3	3	3	3	3	3	3
1037	5.76248	0	5	4	3	1	1	2	3	0	3	1	0	0	1	1	1	1	1	1	1	1	1	1	1	1	1	3	3	3	3	3	3	3	3	3	30	-0.047953	0	3	3	3	3	3	3	3	3	3	3
1038	6.112	1	5	4	3	1	1	0	0	1	1	2	1	0	0	0	0	1	0	1	1	1	1	0	1	1	1	2	2	2	3	3	4	3	3	2	26	-0.66288	0	3	3	4	4	4	3	4	3	3	3
1039	5.91197	1	5	4	3	1	1	0	0	1	3	2	0	0	0	0	1	1	1	1	1	1	1	1	1	1	1	3	3	3	4	4	4	4	4	3	35	0.720705	1	3	3	2	2	3	3	2	2	3	3
1040	5.91197	1	5	4	3	1	1	0	1	1	3	2	0	0	0	0	0	1	1	1	1	1	1	0	1	0	0	2	2	2	3	3	3	4	3	1	25	-0.816612	0	3	3	3	0	4	4	0	3	4	3
1041	5.91197	1	5	4	3	1	1	2	2	1	3	2	0	0	0	1	0	1	1	1	1	1	1	1	1	1	1	3	4	4	3	3	4	3	3	3	33	0.413242	1	3	3	3	3	3	3	3	3	3	3
1042	5.91197	1	5	4	3	1	1	0	0	1	1	3	1	0	0	0	0	1	0	1	1	1	1	0	0	0	1	3	3	3	3	3	3	3	3	3	30	-0.047953	0	4	4	4	4	4	4	4	4	4	4
1043	5.91197	1	5	4	3	1	1	0	0	1	4	0	0	0	0	1	0	1	0	1	1	1	0	1	0	0	0	0	3	3	3	0	3	0	4	4	20	-1.58527	0	3	3	3	3	3	3	3	3	3	3
1044	6.12733	0	5	4	3	1	1	1	2	4	4	0	0	0	0	0	0	1	1	1	1	1	0	0	0	0	0	3	3	3	3	3	3	3	3	4	31	0.105779	1	3	3	2	2	2	3	2	3	3	3
1045	5.91197	1	5	4	3	1	1	2	3	1	4	0	0	1	1	1	0	1	1	1	1	1	0	1	0	0	1	4	3	3	3	3	3	3	2	2	29	-0.201685	0	4	3	2	2	3	3	3	3	3	3
1046	5.91197	1	5	4	3	1	1	0	0	1	4	0	0	1	1	0	0	0	1	1	1	1	0	1	1	0	0	3	3	4	4	4	3	4	3	3	34	0.566974	1	3	3	3	3	3	3	3	3	3	3
1047	5.91197	0	5	4	3	1	1	1	0	1	1	5	1	0	0	0	1	1	1	1	1	1	1	1	1	1	1	3	4	4	4	4	4	4	3	3	36	0.874437	1	4	4	4	4	4	4	4	4	4	4
1048	5.76248	0	5	4	3	1	1	1	2	0	5	0	0	0	0	0	1	0	1	1	1	1	0	0	0	1	1	3	3	3	3	3	3	3	3	3	30	-0.047953	0	3	3	3	3	3	3	3	3	3	3
1049	5.76248	0	5	4	3	1	1	1	0	0	4	0	0	0	1	0	0	1	1	1	0	1	0	1	1	1	1	3	3	3	4	4	4	3	2	2	30	-0.047953	0	3	3	3	3	3	3	3	0	3	3
1050	6.12733	1	5	4	3	1	1	0	0	4	0	3	1	0	0	0	0	1	0	1	1	1	1	1	0	1	1	3	3	3	4	3	3	3	3	3	31	0.105779	1	3	3	3	3	3	3	3	3	3	3
1051	6.112	1	5	4	3	1	1	1	1	1	0	4	1	1	0	0	1	1	1	1	0	1	1	1	0	0	0	3	3	4	4	4	4	4	3	3	35	0.720705	1	3	3	3	3	3	3	3	3	3	3
1052	5.91197	1	5	4	3	1	1	2	3	1	0	4	1	0	1	0	1	1	1	1	1	1	1	1	0	0	0	3	4	4	4	4	4	4	3	3	36	0.874437	1	4	4	4	4	4	4	4	4	4	4
1053	5.91197	1	5	4	3	1	1	2	3	1	0	3	1	1	0	0	0	1	1	1	1	1	1	0	0	1	1	4	4	4	4	4	4	4	4	4	40	1.48936	1	4	4	4	4	4	4	4	4	4	4
1054	5.91197	1	5	4	3	1	1	2	2	1	0	5	1	0	0	0	0	1	1	1	1	0	1	1	0	0	0	2	3	3	3	3	3	3	3	2	27	-0.509148	0	3	3	3	3	3	3	2	2	3	3
1055	5.91197	1	5	4	3	1	1	1	0	1	2	0	1	0	1	1	1	1	1	1	0	1	0	1	1	1	1	4	3	3	4	4	4	4	3	3	35	0.720705	1	3	3	4	4	4	4	4	4	3	3
1056	5.91197	1	5	4	3	1	1	0	0	1	2	0	1	0	1	1	1	0	1	1	1	1	0	1	1	0	0	3	3	2	3	3	3	3	3	3	29	-0.201685	0	3	3	3	3	3	3	3	3	3	3
1057	5.91197	1	5	4	3	1	1	2	3	1	4	0	0	1	1	0	0	1	0	1	1	1	0	1	0	0	0	3	0	4	4	4	4	3	3	4	32	0.25951	1	0	0	0	0	0	0	0	0	4	4
1058	5.91197	1	5	4	3	1	1	0	0	1	1	3	1	0	1	1	0	1	0	1	1	1	1	0	1	1	1	3	3	3	3	3	3	3	3	3	30	-0.047953	0	3	3	3	3	3	3	3	3	3	3
1059	5.91197	1	5	4	3	1	1	0	0	1	1	3	1	0	1	1	0	0	1	1	1	1	1	1	1	0	0	3	3	3	4	3	4	0	3	3	29	-0.201685	0	3	3	3	3	3	3	3	3	3	3
1060	5.91197	1	5	4	3	1	1	2	3	1	4	0	0	0	1	1	1	0	1	1	1	1	0	1	1	0	0	2	2	2	3	3	4	2	2	2	24	-0.970343	0	3	3	3	3	4	4	4	3	3	3
1061	5.91197	0	5	4	3	1	1	1	1	1	4	0	0	0	1	1	1	1	0	1	0	1	0	1	1	1	1	3	3	3	3	3	3	3	3	3	30	-0.047953	0	3	3	3	3	3	3	3	3	3	3
1062	5.91197	1	5	4	3	1	1	2	3	1	1	2	1	0	1	1	1	1	1	1	1	1	1	1	0	0	0	3	3	2	3	3	3	3	3	3	28	-0.355416	0	3	3	3	3	3	3	3	3	3	3
1063	5.91197	1	5	4	3	1	1	0	0	1	1	2	1	0	0	0	1	1	1	1	1	1	1	1	0	0	0	3	3	2	3	3	3	3	3	3	28	-0.355416	0	3	3	3	3	3	3	3	3	3	3
1064	5.91197	1	5	4	3	1	1	1	1	1	5	0	0	0	1	1	1	1	1	1	1	1	0	1	0	1	1	3	3	3	3	3	3	3	3	3	30	-0.047953	0	4	4	4	4	4	4	4	4	4	4
1065	5.91197	1	5	4	3	1	1	2	3	1	5	0	0	1	1	1	0	1	1	1	1	1	0	1	0	1	1	4	4	4	4	4	4	4	4	4	40	1.48936	1	4	4	4	4	4	4	4	4	4	4
1066	5.91197	1	5	4	3	1	1	2	3	1	0	3	1	0	1	1	1	1	1	1	0	1	1	1	1	1	1	3	3	3	3	3	3	3	3	3	30	-0.047953	0	3	3	3	3	3	3	3	3	3	3
1067	5.91197	1	5	4	3	1	1	2	3	1	4	0	0	1	1	0	0	0	0	1	1	1	0	1	0	0	0	3	0	4	4	4	4	3	3	4	32	0.25951	1	0	0	0	0	0	0	0	0	4	4
1068	5.91197	1	5	4	3	1	1	1	1	1	4	0	0	0	0	0	0	0	0	1	0	1	0	1	0	1	1	2	2	4	4	4	4	4	4	3	33	0.413242	1	4	4	4	4	4	4	4	4	4	4
1069	5.91197	1	5	4	3	1	1	1	2	1	4	0	0	0	1	1	1	1	1	1	1	1	0	1	1	1	1	3	3	3	3	3	3	3	3	3	30	-0.047953	0	3	3	3	3	3	3	3	3	3	3
1070	5.91197	0	5	4	3	1	1	0	0	1	2	0	1	0	0	0	1	1	1	1	1	1	0	0	0	1	1	3	3	3	3	3	3	3	3	3	30	-0.047953	0	3	3	3	3	3	3	3	3	3	3
1071	5.91197	1	5	4	3	1	1	1	0	1	2	0	1	0	0	0	0	1	0	0	1	1	0	0	0	1	1	2	2	2	2	2	2	2	2	2	20	-1.58527	0	0	0	0	0	0	0	0	0	4	4
1072	5.91197	0	5	4	3	1	1	1	2	1	4	0	0	0	0	0	1	0	0	1	1	1	0	1	0	1	1	3	3	2	3	3	3	3	3	3	28	-0.355416	0	3	3	3	3	3	3	3	3	3	3
1073	5.91197	1	5	4	3	1	1	0	0	1	1	3	1	0	1	1	1	1	1	1	1	1	1	1	1	1	1	3	3	3	3	3	3	3	3	3	30	-0.047953	0	3	3	3	3	3	3	3	3	3	3
1074	5.91197	1	5	4	3	1	1	1	2	1	4	0	0	0	0	1	0	1	0	1	1	1	0	0	0	1	1	3	3	3	3	3	3	3	3	3	30	-0.047953	0	3	3	0	0	0	0	0	0	3	3
1075	5.91197	1	5	4	3	1	1	2	3	1	0	5	1	0	1	1	1	1	1	1	1	1	1	1	1	1	1	3	3	3	3	3	3	3	3	3	30	-0.047953	0	3	3	3	3	3	3	3	3	3	3
1076	4.851	1	5	4	3	1	1	2	0	6	5	0	0	0	0	0	0	1	0	1	1	1	0	0	0	1	1	4	4	4	4	4	4	4	4	4	40	1.48936	1	3	3	3	3	3	3	3	3	3	3
1077	4.851	1	5	4	3	1	1	1	2	6	5	0	0	0	0	0	0	1	0	1	1	0	0	0	0	1	1	3	3	3	3	3	3	3	3	3	30	-0.047953	0	3	3	3	3	3	3	3	3	3	3
1078	4.851	1	5	4	3	1	1	2	3	6	5	0	0	0	0	0	1	1	1	1	1	1	0	0	0	1	1	3	3	3	3	3	3	3	3	3	30	-0.047953	0	3	3	3	3	3	3	3	3	3	3
1079	4.851	0	5	4	3	1	1	2	0	6	0	3	1	0	0	0	0	0	0	1	1	1	1	0	0	1	1	3	3	3	3	3	3	3	3	3	30	-0.047953	0	3	3	3	3	3	3	3	3	3	3
1080	5.97788	0	6	4	3	1	1	2	3	4	2	0	1	0	0	0	1	1	1	1	1	1	0	0	0	1	1	0	0	0	0	0	0	0	4	4	12	-2.81512	0	4	0	0	0	0	0	0	0	4	4
1081	5.97788	1	6	4	3	1	1	0	0	4	0	3	1	0	0	0	1	1	0	1	1	1	1	1	0	1	1	3	2	2	3	2	3	4	4	2	27	-0.509148	0	3	3	3	3	3	3	3	3	3	3
1082	5.97788	0	6	4	3	1	1	1	0	4	2	0	1	0	0	0	0	1	0	0	1	1	0	1	1	1	1	2	2	2	3	3	3	3	2	2	24	-0.970343	0	3	3	3	3	3	3	3	3	3	3
1083	5.97788	1	6	4	3	1	1	0	0	4	0	5	1	1	0	1	1	1	1	1	1	1	1	1	1	0	0	4	4	4	4	4	4	4	4	4	40	1.48936	1	3	3	3	3	3	3	3	3	3	3
1084	5.97788	1	6	4	3	1	1	2	1	4	3	1	0	1	0	0	1	1	1	1	1	1	1	1	1	0	0	2	2	2	3	3	4	3	3	2	26	-0.66288	0	3	3	3	3	3	3	3	3	3	3
1085	6.15087	0	6	4	3	1	1	2	3	3	5	0	0	1	1	0	1	1	1	1	1	1	0	1	1	1	1	3	3	4	4	3	3	3	2	2	28	-0.355416	0	3	3	3	1	3	3	2	3	3	4
1086	5.97788	1	6	4	3	1	1	0	0	4	3	1	0	1	0	1	1	1	1	1	1	1	1	1	1	1	1	3	3	3	3	3	3	3	3	3	31	0.105779	1	3	3	3	3	3	3	3	3	3	3
1087	5.97788	0	6	4	3	1	1	1	0	4	0	5	1	0	0	0	0	1	1	1	1	1	1	1	0	1	1	0	0	0	0	0	0	0	4	4	12	-2.81512	0	4	0	0	0	0	0	0	0	4	4
1088	5.97788	1	6	4	3	1	1	1	0	4	5	0	0	0	0	1	0	1	1	1	0	1	0	1	1	0	0	3	3	3	3	3	2	3	2	2	27	-0.509148	0	3	3	3	3	3	3	3	3	3	3
1089	5.97788	1	6	4	3	1	1	0	0	4	0	4	1	0	0	1	1	1	1	1	1	1	1	1	1	1	1	3	0	0	4	4	0	3	2	2	20	-1.58527	0	3	3	3	3	4	4	0	3	3	3
1090	5.97788	1	6	4	3	1	1	1	1	4	0	4	1	0	0	1	1	1	1	1	1	1	1	1	1	1	1	3	0	0	4	4	4	3	2	2	24	-0.970343	0	3	3	3	3	4	4	4	3	3	3
1091	5.97788	1	6	4	3	1	1	2	2	4	0	3	1	0	0	0	1	1	1	1	0	1	1	0	0	1	0	4	4	4	4	4	4	4	4	4	40	1.48936	1	3	3	3	3	3	3	3	3	3	3
1092	5.97788	1	6	4	3	1	1	1	0	4	0	4	1	0	0	1	0	1	1	1	0	1	1	0	0	1	1	3	4	4	3	3	3	4	4	4	36	0.874437	1	4	4	4	4	4	4	4	4	4	4
1093	5.97788	1	6	4	3	1	1	0	0	4	0	5	1	0	0	0	0	1	1	1	1	1	1	0	0	0	0	4	4	4	4	4	4	4	4	4	40	1.48936	1	4	3	3	3	3	3	4	4	4	3
1094	5.97788	1	6	4	3	1	1	0	0	4	0	4	1	0	0	0	0	1	1	1	1	1	1	1	0	1	1	3	3	3	3	3	3	3	3	3	30	-0.047953	0	4	4	4	4	4	4	4	4	4	4
1095	5.97788	1	6	4	3	1	1	2	3	4	4	0	0	0	0	0	0	1	1	1	1	1	0	1	0	1	1	0	0	0	0	0	0	0	4	4	10	-3.12259	0	0	0	0	0	0	0	0	0	4	4
1096	5.97788	1	6	4	3	1	1	0	0	4	4	0	0	0	0	0	0	1	0	1	0	0	0	0	0	0	0	3	3	3	3	3	3	3	3	3	30	-0.047953	0	3	3	3	3	3	3	3	3	3	3
1097	5.97788	1	6	4	3	1	1	2	2	4	0	5	1	0	0	0	1	1	1	1	1	1	1	1	1	1	0	3	3	3	3	3	3	3	3	3	30	-0.047953	0	4	2	4	4	0	4	3	4	4	4
1098	5.97788	1	6	4	3	1	1	1	0	4	4	0	0	0	0	0	0	1	1	1	0	0	0	1	1	0	0	3	3	3	3	3	3	3	3	3	30	-0.047953	0	3	3	3	3	3	3	3	3	3	3
1099	6.15087	0	6	4	3	1	1	0	1	3	2	0	1	1	0	0	0	0	1	1	1	1	0	1	1	0	0	2	2	2	3	3	4	3	2	2	25	-0.816612	0	4	3	3	3	4	4	4	4	4	4
1100	6.15087	1	6	4	3	1	1	1	1	3	5	0	0	0	1	0	0	1	1	0	1	1	0	1	0	0	0	2	3	2	3	2	3	3	2	4	24	-0.970343	0	3	3	3	2	3	3	2	3	4	3
1101	6.15087	1	6	4	3	1	1	1	1	3	5	0	0	0	0	0	0	1	1	1	1	1	0	1	0	1	1	3	4	4	4	4	4	3	3	3	35	0.720705	1	3	3	4	4	4	4	4	3	3	3
1102	6.15087	0	6	4	3	1	1	2	2	3	5	0	0	1	1	0	0	1	1	1	1	1	0	1	0	0	0	0	3	3	3	3	3	3	2	2	22	-1.27781	0	3	3	3	3	3	3	3	3	3	3
1103	5.72391	1	6	4	3	1	1	1	0	0	2	0	1	0	0	1	0	1	1	1	1	1	0	1	1	1	1	2	2	2	4	4	4	3	3	3	30	-0.047953	0	3	3	3	3	3	3	3	2	3	3
1104	5.72391	0	6	4	3	1	1	0	0	0	0	3	1	0	1	1	0	0	0	1	1	1	1	1	1	1	1	2	2	3	4	3	4	3	2	2	27	-0.509148	0	3	3	3	3	3	3	3	3	3	3
1105	5.72391	1	6	4	3	1	1	1	0	0	0	5	1	0	0	1	0	0	0	1	1	0	1	1	1	0	0	3	4	4	4	4	4	4	3	3	36	0.874437	1	3	3	3	3	3	3	3	3	3	3
1106	5.72391	1	6	4	3	1	1	1	0	0	0	3	1	0	0	0	0	1	1	1	1	1	1	1	0	1	1	4	4	4	4	4	3	3	3	3	36	0.874437	1	4	4	3	3	3	3	4	4	4	4
1107	9.72643	0	6	4	3	1	1	1	0	2	5	3	0	0	0	0	1	1	1	1	1	1	1	1	0	1	1	1	2	2	3	3	4	2	2	1	22	-1.27781	0	3	3	3	3	3	3	3	3	3	3
1108	9.72643	1	6	4	3	1	1	2	2	2	5	0	0	1	0	0	1	1	1	1	1	1	0	1	0	0	0	3	3	2	3	3	3	3	3	3	29	-0.201685	0	3	3	3	2	3	3	3	3	3	3
1109	6.15087	1	6	4	3	1	1	1	1	3	5	0	0	0	0	0	0	0	1	1	0	1	0	1	0	1	1	3	3	3	3	3	4	3	3	3	31	0.105779	1	4	4	4	4	4	4	4	4	4	4
1110	5.83418	1	6	4	3	1	1	1	1	1	3	1	0	1	0	0	0	1	1	1	1	1	1	1	1	0	1	4	4	4	4	4	4	4	4	4	40	1.48936	1	3	3	3	3	3	3	3	3	3	3
1111	2.81358	1	6	4	3	1	1	2	3	6	5	0	0	1	0	0	0	1	1	1	1	1	0	0	0	1	1	4	4	3	4	4	4	3	3	4	37	1.02817	1	4	4	4	4	4	4	4	4	4	4
1112	11.9757	1	6	4	3	1	1	2	2	5	2	0	1	0	0	0	0	1	1	1	1	1	0	1	1	1	1	2	3	2	3	3	3	3	2	2	26	-0.66288	0	3	3	3	3	3	3	3	3	3	3
1113	2.81358	1	6	4	3	1	1	1	2	6	2	0	1	0	0	0	1	1	1	1	1	0	0	0	0	1	1	4	4	4	4	4	4	4	4	4	40	1.48936	1	3	3	3	3	3	3	3	3	3	3
1114	2.81358	0	6	4	3	1	1	1	2	6	0	5	1	0	0	0	1	1	1	1	1	1	1	0	0	1	1	3	3	3	3	3	3	3	3	3	30	-0.047953	0	3	3	3	3	3	3	3	3	3	3
1115	2.81358	0	6	4	3	1	1	3	1	6	0	3	1	0	0	0	0	1	1	1	1	1	1	0	0	1	1	4	4	4	4	4	4	4	4	4	40	1.48936	1	4	4	4	4	4	4	4	4	4	4
1116	2.81358	1	6	4	3	1	1	2	0	6	5	0	0	0	0	0	0	1	1	1	0	1	0	0	0	1	1	2	2	2	3	3	3	3	3	3	26	-0.66288	0	3	3	3	3	3	3	3	3	3	3
1117	5.85325	1	6	4	3	1	1	2	3	1	1	5	1	1	1	1	1	1	1	1	1	1	1	1	1	1	1	3	4	4	4	4	4	3	3	3	35	0.720705	1	3	3	3	3	3	3	3	3	3	3
1118	5.85325	1	6	4	3	1	1	2	2	1	0	5	1	0	0	0	1	1	0	1	1	1	1	1	0	1	1	1	2	2	4	4	4	4	2	2	26	-0.66288	0	3	3	3	3	3	4	4	4	4	4
1119	5.85325	1	6	4	3	1	1	1	2	1	1	3	1	0	0	1	0	1	1	1	1	1	1	1	1	0	0	3	3	0	4	3	3	3	2	2	27	-0.509148	0	3	3	0	0	3	3	3	3	3	3
1120	5.85325	1	6	4	3	1	1	1	1	1	1	3	1	0	1	1	0	1	1	1	1	1	1	1	1	1	1	3	4	4	4	4	4	3	3	3	35	0.720705	1	3	3	3	3	3	3	3	3	3	3
1121	5.85325	1	6	4	3	1	1	2	3	1	0	4	1	0	1	0	0	1	1	1	1	1	1	1	0	0	0	2	3	3	3	3	3	2	2	2	25	-0.816612	0	4	4	4	4	4	4	4	4	4	4
1122	5.85325	1	6	4	3	1	1	2	2	1	3	2	0	1	1	1	1	1	1	1	1	1	1	1	1	1	1	3	3	3	3	3	3	3	3	3	30	-0.047953	0	4	4	4	4	4	4	4	4	4	4
1123	5.85325	1	6	4	3	1	1	2	2	1	1	3	1	0	0	1	1	1	1	1	1	1	1	1	1	1	1	4	4	4	4	4	4	4	4	4	40	1.48936	1	2	2	2	2	2	2	2	2	2	2
1124	5.85325	1	6	4	3	1	1	2	2	1	1	3	1	0	1	1	0	1	1	1	1	1	1	1	1	1	1	3	3	3	4	3	1	3	3	3	29	-0.201685	0	2	2	2	2	2	2	2	2	2	2
1125	5.85325	1	6	4	3	1	1	1	1	1	1	5	1	0	0	0	1	1	1	1	1	1	1	1	1	1	1	3	2	2	3	3	3	3	3	2	26	-0.66288	0	3	3	3	3	3	3	3	3	3	3
1126	5.85325	1	6	4	3	1	1	1	2	1	0	3	1	0	1	1	0	1	0	1	1	1	1	1	1	0	0	4	3	2	4	4	4	3	3	3	33	0.413242	1	3	3	3	3	3	3	3	3	3	3
1127	5.85325	1	6	4	3	1	1	2	2	1	0	3	1	1	0	0	0	1	0	1	1	1	1	0	0	0	1	4	3	2	4	4	4	2	3	4	32	0.25951	1	4	4	4	4	4	4	4	4	4	4
1128	5.85325	1	6	4	3	1	1	0	0	1	0	3	1	0	0	0	0	1	1	1	1	1	1	0	0	0	0	3	3	3	3	3	3	3	3	3	30	-0.047953	0	3	3	3	3	3	3	3	3	3	3
1129	5.85325	1	6	4	3	1	1	1	1	1	0	3	1	0	0	1	0	1	1	1	1	1	1	1	1	1	1	3	3	3	3	3	3	3	3	3	30	-0.047953	0	3	3	3	3	3	3	3	3	3	3
1130	5.85325	1	6	4	3	1	1	2	3	1	2	0	1	0	0	0	0	1	1	1	1	1	0	1	0	0	0	3	3	3	4	3	3	3	2	1	26	-0.66288	0	4	4	4	4	4	4	3	3	3	4
1131	5.85325	1	6	4	3	1	1	2	3	1	4	0	0	1	1	0	1	0	1	1	1	1	0	1	0	0	0	4	4	4	4	4	4	4	4	4	40	1.48936	1	4	4	4	4	4	4	4	4	4	4
1132	5.85325	1	6	4	3	1	1	2	2	1	4	0	0	1	1	1	1	0	1	1	1	1	0	1	0	0	0	2	2	2	3	2	3	2	2	2	22	-1.27781	0	3	3	3	3	3	3	3	3	3	3
1133	5.85325	1	6	4	3	1	1	1	2	1	3	1	0	0	0	1	0	1	0	1	1	1	1	1	0	1	1	3	2	2	3	3	3	3	3	3	27	-0.509148	0	3	3	3	3	3	3	3	3	3	3
1134	5.85325	1	6	4	3	1	1	3	3	1	1	4	1	0	0	1	1	1	1	1	1	1	1	1	1	1	1	4	4	4	4	4	4	4	3	3	37	1.02817	1	4	4	4	4	4	4	4	4	4	4
1135	5.85325	1	6	4	3	1	1	2	3	1	3	1	0	1	1	0	1	1	1	1	1	1	1	1	1	0	0	2	2	2	3	3	4	3	3	2	26	-0.66288	0	3	3	3	3	3	3	3	3	3	3
1136	5.85325	1	6	4	3	1	1	0	0	1	0	5	1	0	1	0	1	1	1	1	1	1	1	1	1	0	1	3	3	3	3	3	3	3	3	3	30	-0.047953	0	3	3	3	3	3	3	3	3	3	3
1137	5.85325	1	6	4	3	1	1	2	3	1	2	0	1	0	1	0	1	1	1	1	1	1	0	1	1	1	1	4	3	2	4	4	4	4	4	3	33	0.413242	1	4	4	4	4	4	4	4	4	4	4
1138	5.85325	1	6	4	3	1	1	2	2	1	4	2	0	1	0	0	0	0	1	1	1	1	1	0	0	0	0	3	3	3	3	3	3	3	3	3	30	-0.047953	0	3	3	3	3	3	3	3	3	3	3
1139	5.85325	0	6	4	3	1	1	0	0	1	4	0	0	1	1	1	1	0	1	1	1	1	0	1	1	1	1	4	4	4	4	4	4	4	4	4	40	1.48936	1	3	3	3	3	3	3	3	3	3	3
1140	5.85325	1	6	4	3	1	1	1	1	1	4	0	0	0	1	1	0	1	1	1	1	1	0	0	0	1	1	3	4	3	4	4	4	4	3	3	35	0.720705	1	3	3	3	3	4	4	4	3	3	3
1141	5.85325	1	6	4	3	1	1	1	2	1	0	5	1	0	1	1	1	1	0	1	1	1	1	1	1	1	1	3	4	3	4	4	4	3	3	3	34	0.566974	1	3	3	3	3	3	3	3	3	3	3
1142	5.85325	1	6	4	3	1	1	2	3	1	5	0	0	1	1	1	1	1	1	1	1	1	0	1	1	1	1	3	4	2	4	4	4	3	2	2	30	-0.047953	0	3	3	3	3	3	3	3	3	3	3
1143	5.85325	1	6	4	3	1	1	2	3	1	1	3	1	1	1	1	1	1	1	1	1	1	1	1	1	0	0	4	4	3	4	4	4	3	3	4	36	0.874437	1	4	4	4	4	4	4	4	4	4	4
1144	5.85325	1	6	4	3	1	1	2	3	1	5	0	0	0	0	1	1	1	1	1	1	1	0	1	1	1	1	3	3	3	4	3	3	3	3	2	29	-0.201685	0	3	3	3	2	3	3	3	3	3	3
1145	5.85325	1	6	4	3	1	1	1	2	1	0	4	1	0	1	1	1	1	1	1	1	1	1	1	1	1	1	3	3	3	4	4	4	4	4	3	36	0.874437	1	3	3	3	3	3	3	3	3	3	3
1146	5.85325	1	6	4	3	1	1	2	2	1	0	4	1	1	1	1	1	1	1	1	1	1	1	1	1	0	0	4	4	4	4	4	4	4	4	3	39	1.33563	1	3	3	4	3	4	4	4	3	3	4
1147	5.85325	1	6	4	3	1	1	1	2	1	2	0	1	1	0	1	0	1	1	1	1	1	0	1	1	1	1	3	3	3	3	3	3	3	3	3	30	-0.047953	0	2	2	2	2	2	2	2	2	2	2
1148	5.85325	1	6	4	3	1	1	2	3	1	2	0	1	0	1	1	1	1	1	1	1	1	0	1	1	1	1	2	3	3	4	3	4	3	2	2	28	-0.355416	0	3	3	3	3	3	3	3	3	3	3
1149	5.85325	1	6	4	3	1	1	2	2	1	0	3	1	0	0	0	0	1	1	1	1	1	1	0	0	0	0	0	0	0	0	0	0	0	4	4	11	-2.96886	0	3	0	0	0	0	0	0	0	4	4
1150	5.85325	1	6	4	3	1	1	2	2	1	3	1	0	1	1	0	1	1	1	1	1	1	1	1	1	1	1	2	2	3	4	3	4	3	3	2	28	-0.355416	0	3	3	3	3	3	3	2	3	3	3
1151	5.85325	1	6	4	3	1	1	2	2	1	3	1	0	0	0	0	0	1	1	1	1	1	1	0	1	1	1	2	2	2	3	3	3	2	2	2	23	-1.12407	0	3	3	3	3	3	3	3	3	3	3
1152	5.85325	1	6	4	3	1	1	0	0	1	1	3	1	0	1	0	0	1	0	1	1	0	1	1	1	0	0	3	3	3	4	4	4	4	4	3	35	0.720705	1	3	3	3	3	3	3	2	3	3	3
1153	5.85325	1	6	4	3	1	1	2	3	1	1	3	1	1	1	1	0	1	0	1	1	1	1	1	1	0	0	3	3	3	4	4	4	3	3	2	31	0.105779	1	4	4	4	4	4	4	4	4	4	4
1154	5.85325	1	6	4	3	1	1	2	3	1	1	2	1	0	0	1	0	1	0	1	1	1	1	1	1	0	0	3	4	3	4	4	4	4	2	3	34	0.566974	1	3	3	3	0	3	3	3	3	3	3
1155	5.85325	1	6	4	3	1	1	0	0	1	4	0	0	0	0	1	1	0	1	1	1	1	0	1	0	0	0	2	2	2	3	3	3	2	2	1	22	-1.27781	0	3	3	3	3	3	3	3	3	3	3
1156	5.85325	0	6	4	3	1	1	0	0	1	0	5	1	0	0	0	1	1	1	1	1	1	1	1	0	0	0	3	3	3	3	3	4	3	3	3	31	0.105779	1	4	4	3	3	3	3	3	3	3	3
1157	5.85325	1	6	4	3	1	1	0	0	1	0	4	1	0	0	0	0	1	1	1	1	1	1	1	1	0	0	0	0	0	0	0	0	0	4	4	8	-3.43005	0	3	3	3	3	4	4	4	4	4	3
1158	5.85325	1	6	4	3	1	1	2	2	1	0	4	1	0	1	1	1	1	1	1	1	1	1	1	1	1	1	3	0	0	4	4	4	3	2	2	24	-0.970343	0	3	3	3	3	4	4	4	3	3	3
1159	5.85325	1	6	4	3	1	1	0	0	1	4	5	0	0	0	0	0	1	0	1	1	1	1	1	1	0	0	4	4	4	4	4	4	4	4	4	40	1.48936	1	4	4	4	3	3	3	3	4	4	4
1160	5.85325	1	6	4	3	1	1	2	2	1	0	4	1	1	0	1	1	1	1	1	1	1	1	1	1	1	1	4	4	4	4	4	4	4	4	4	40	1.48936	1	4	4	4	4	4	4	4	4	4	4
1161	5.85325	1	6	4	3	1	1	2	3	1	0	3	1	0	1	1	1	1	1	1	1	1	1	1	0	1	1	2	3	3	3	3	3	3	2	2	26	-0.66288	0	3	3	4	4	4	4	4	4	3	3
1162	5.85325	1	6	4	3	1	1	1	1	1	1	2	1	0	0	0	0	1	1	1	1	1	1	1	1	1	1	4	4	3	4	4	4	4	3	3	36	0.874437	1	4	4	4	4	4	4	4	4	4	4
1163	5.85325	1	6	4	3	1	1	1	1	1	1	4	1	0	0	1	0	1	1	1	1	1	1	1	1	0	0	3	4	2	4	4	4	3	3	2	31	0.105779	1	4	4	4	4	4	4	4	4	4	4
1164	5.85325	1	6	4	3	1	1	0	0	1	1	4	1	0	1	1	0	0	1	1	1	1	1	1	1	1	1	4	2	2	3	3	3	2	2	2	25	-0.816612	0	4	4	4	3	4	4	4	3	4	4
1165	5.85325	1	6	4	3	1	1	1	2	1	1	4	1	0	1	1	1	1	1	1	1	1	1	1	1	0	0	3	4	3	4	3	4	3	3	3	34	0.566974	1	4	4	4	4	4	4	4	4	4	4
1166	5.85325	1	6	4	3	1	1	0	0	1	1	4	1	0	0	1	0	1	1	1	1	1	1	1	1	1	1	3	3	2	3	3	3	3	3	3	29	-0.201685	0	2	2	2	3	2	2	2	2	2	2
1167	5.85325	1	6	4	3	1	1	2	2	1	1	5	1	1	1	1	1	1	1	1	1	1	1	1	1	0	0	3	3	3	3	3	3	3	3	3	30	-0.047953	0	4	4	4	4	4	4	4	4	4	4
1168	5.72391	1	6	4	3	1	1	1	0	0	2	0	1	0	0	1	0	1	1	1	1	1	0	1	1	1	1	2	2	2	4	4	4	3	3	3	30	-0.047953	0	3	3	3	3	3	3	3	2	3	3
1169	5.72391	0	6	4	3	1	1	0	0	0	0	3	1	0	1	1	0	0	0	1	1	1	1	1	1	1	1	2	2	3	4	3	4	3	2	2	27	-0.509148	0	3	3	3	3	3	3	3	3	3	3
1170	5.72391	1	6	4	3	1	1	1	0	0	0	5	1	0	0	1	0	0	0	1	1	0	1	1	1	0	0	3	4	4	4	4	4	4	3	3	36	0.874437	1	3	3	3	3	3	3	3	3	3	3
1171	5.72391	1	6	4	3	1	1	1	0	0	0	3	1	0	0	0	0	1	1	1	1	1	1	1	0	1	1	4	4	4	4	4	3	3	3	3	36	0.874437	1	4	4	3	3	3	3	4	4	4	4
1172	5.72391	1	6	4	3	1	1	1	0	0	2	0	1	0	0	1	0	1	1	1	1	1	0	1	1	1	1	2	2	2	4	4	4	3	3	3	30	-0.047953	0	3	3	3	3	3	3	3	2	3	3
1173	5.83418	1	6	4	3	1	1	0	1	1	4	4	0	0	0	1	1	0	1	1	1	1	1	0	1	0	0	3	3	3	4	4	4	3	3	3	33	0.413242	1	3	3	3	3	3	3	3	3	3	3
1174	5.83418	1	6	4	3	1	1	1	2	1	4	0	0	0	0	0	1	1	1	1	1	1	0	1	1	1	1	0	0	0	0	0	0	0	4	4	8	-3.43005	0	0	0	0	0	0	0	0	0	4	4
1175	5.83418	1	6	4	3	1	1	1	1	1	4	4	0	0	0	1	1	0	1	1	1	1	1	0	1	0	0	3	3	3	4	4	4	3	3	3	33	0.413242	1	3	3	3	3	3	3	3	3	3	3
1176	5.83418	1	6	4	3	1	1	2	3	1	1	2	1	0	0	1	1	1	1	1	1	1	1	0	1	0	0	3	3	3	3	3	3	3	3	3	30	-0.047953	0	4	3	3	3	4	4	4	4	4	4
1177	11.9757	1	6	4	3	1	1	2	2	5	2	0	1	0	0	0	0	1	1	1	1	1	0	1	1	1	1	2	3	2	3	3	3	3	2	2	26	-0.66288	0	3	3	3	3	3	3	3	3	3	3
1178	6.15087	1	6	4	3	1	1	1	1	3	5	0	0	0	0	0	0	1	1	0	1	1	0	1	0	0	0	2	3	2	3	2	3	3	2	4	24	-0.970343	0	3	3	3	2	3	3	2	3	4	3
1179	5.97788	0	6	4	3	1	1	2	3	4	2	0	1	0	0	0	1	1	1	1	1	1	0	0	0	1	1	0	0	0	0	0	0	0	4	4	12	-2.81512	0	4	0	0	0	0	0	0	0	4	4
1180	5.97788	1	6	4	3	1	1	0	0	4	0	3	1	0	0	0	1	1	0	1	1	1	1	1	0	1	1	3	2	2	3	2	3	4	4	2	27	-0.509148	0	3	3	3	3	3	3	3	3	3	3
1181	5.97788	0	6	4	3	1	1	1	0	4	2	0	1	0	0	0	0	1	0	0	1	1	0	1	1	1	1	2	2	2	3	3	3	3	2	2	24	-0.970343	0	3	3	3	3	3	3	3	3	3	3
1182	5.97788	1	6	4	3	1	1	0	0	4	0	5	1	1	0	1	1	1	1	1	1	1	1	1	1	0	0	4	4	4	4	4	4	4	4	4	40	1.48936	1	3	3	3	3	3	3	3	3	3	3
1183	5.97788	1	6	4	3	1	1	2	1	4	3	1	0	1	0	0	1	1	1	1	1	1	1	1	1	0	0	2	2	2	3	3	4	3	3	2	26	-0.66288	0	3	3	3	3	3	3	3	3	3	3
1184	5.97788	1	6	4	3	1	1	0	0	4	3	1	0	1	0	1	1	1	1	1	1	1	1	1	1	1	1	3	3	3	3	3	3	3	3	3	31	0.105779	1	3	3	3	3	3	3	3	3	3	3
1185	5.97788	0	6	4	3	1	1	1	0	4	0	5	1	0	0	0	0	1	1	1	1	1	1	1	0	1	1	0	0	0	0	0	0	0	4	4	12	-2.81512	0	4	0	0	0	0	0	0	0	4	4
1186	5.97788	1	6	4	3	1	1	1	0	4	5	0	0	0	0	1	0	1	1	1	0	1	0	1	1	0	0	3	3	3	3	3	2	3	2	2	27	-0.509148	0	3	3	3	3	3	3	3	3	3	3
1187	2.81358	0	6	4	3	1	1	1	0	6	5	0	0	0	0	0	1	1	1	1	1	1	0	0	0	1	1	2	3	3	4	3	3	4	2	2	28	-0.355416	0	3	4	4	4	3	3	3	3	3	3
1188	2.81358	0	6	4	3	1	1	1	0	6	5	0	0	0	0	0	1	1	1	1	1	1	0	0	0	1	1	2	3	3	4	3	3	4	2	2	28	-0.355416	0	3	4	4	4	3	3	3	3	3	3
1189	2.81358	0	6	4	3	1	1	1	0	6	5	0	0	0	0	0	1	1	1	1	1	1	0	0	0	1	1	2	3	3	4	3	3	4	2	2	28	-0.355416	0	3	4	4	4	3	3	3	3	3	3
1190	2.81358	0	6	4	3	1	1	1	0	6	5	0	0	0	0	0	1	1	1	1	1	1	0	0	0	1	1	2	3	3	4	3	3	4	2	2	28	-0.355416	0	3	4	4	4	3	3	3	3	3	3
1191	2.81358	0	6	4	3	1	1	2	0	6	0	3	1	0	0	0	0	0	0	1	1	1	1	0	0	1	1	3	3	3	3	3	3	3	3	3	30	-0.047953	0	3	3	3	3	3	3	3	3	3	3
1192	11.8631	1	7	3	2	1	1	1	0	5	5	0	0	0	0	0	1	1	1	1	1	1	0	0	0	0	1	3	4	4	4	4	4	4	3	3	37	1.02817	1	3	3	3	3	3	3	3	3	3	3
1193	11.8631	1	7	3	2	1	1	1	2	5	5	0	0	0	0	0	1	1	1	1	1	1	0	0	0	0	1	3	4	3	4	4	4	4	3	3	35	0.720705	1	3	3	3	3	3	3	3	3	3	3
1194	5.82459	1	7	3	2	1	1	1	1	1	2	0	1	0	0	1	0	1	1	1	1	1	0	1	1	1	1	3	3	3	3	3	3	3	3	3	30	-0.047953	0	3	3	3	3	3	3	3	3	3	3
1195	5.82459	1	7	3	2	1	1	1	2	1	5	0	0	0	0	1	0	1	1	1	1	1	0	0	1	0	0	3	4	4	4	4	4	4	4	4	39	1.33563	1	4	4	4	4	4	4	4	4	4	4
1196	5.82459	0	7	3	2	1	1	1	0	1	2	0	1	0	0	1	0	0	0	1	1	1	0	1	0	1	1	3	3	3	3	3	3	3	3	3	30	-0.047953	0	4	4	4	4	4	4	4	4	4	4
1197	5.82459	0	7	3	2	1	1	0	0	1	1	2	1	1	0	1	0	1	0	1	1	1	1	1	1	1	1	4	4	4	4	4	4	4	4	4	40	1.48936	1	3	3	4	4	3	3	3	3	3	3
1198	5.89646	1	7	3	2	1	1	0	0	3	2	0	1	0	0	0	0	1	1	1	1	1	0	1	0	1	1	3	3	3	3	3	3	3	3	3	31	0.105779	1	3	3	3	3	3	3	3	3	3	3
1199	5.89646	0	7	3	2	1	1	1	2	3	2	0	1	0	0	0	1	0	1	1	1	1	0	1	0	1	1	3	4	4	4	4	4	4	4	3	37	1.02817	1	4	4	4	4	4	4	4	4	4	4
1200	4.18822	1	7	3	2	1	1	1	0	6	5	0	0	0	0	0	0	1	0	1	1	0	0	0	0	0	0	3	3	3	3	3	3	3	3	3	30	-0.047953	0	3	3	3	3	3	3	3	3	3	3
1201	4.18822	1	7	3	2	1	1	0	0	6	5	0	0	0	0	0	0	1	1	1	1	1	0	1	1	1	0	3	4	4	4	4	4	3	3	3	35	0.720705	1	3	3	4	4	4	4	4	3	3	3
1202	4.18822	1	7	3	2	1	1	1	1	6	5	0	0	0	0	0	0	1	0	1	1	1	0	0	0	0	1	4	4	4	4	4	4	4	4	4	40	1.48936	1	3	3	4	4	4	4	4	4	4	3
1203	4.18822	1	7	3	2	1	1	2	3	6	5	0	0	0	0	0	0	1	0	1	0	1	0	0	0	1	1	3	3	0	3	3	3	3	3	3	27	-0.509148	0	3	3	3	0	3	3	3	3	3	3
1204	6.45736	1	7	3	2	1	1	0	0	2	5	0	0	0	0	0	0	1	1	1	1	1	0	0	0	1	1	3	4	4	4	4	4	3	3	3	35	0.720705	1	3	3	3	3	3	3	3	3	3	3
1205	6.53603	0	7	3	2	1	1	2	2	0	0	3	1	0	1	1	0	1	0	1	1	1	1	1	1	0	0	2	2	0	3	3	3	0	1	1	17	-2.04646	0	4	4	0	0	4	4	4	0	4	4
1206	6.53603	0	7	3	2	1	1	2	2	0	0	3	1	0	0	1	1	1	1	1	1	1	1	1	1	1	1	3	3	3	4	4	4	3	2	3	32	0.25951	1	4	4	3	3	4	4	4	3	4	4
1207	6.99337	1	7	3	2	1	1	0	0	1	5	0	0	1	0	0	0	1	1	1	1	1	0	0	0	1	0	3	3	3	3	3	3	3	3	3	30	-0.047953	0	3	3	0	0	3	3	0	3	3	3
1208	6.99337	1	7	3	2	1	1	1	0	1	4	0	0	0	1	1	1	1	0	1	1	1	0	1	1	1	1	2	3	2	4	4	4	4	3	2	31	0.105779	1	3	3	2	2	3	3	2	3	3	3
1209	6.99337	1	7	3	2	1	1	1	1	1	4	4	0	0	1	0	0	0	1	1	1	0	1	1	1	0	0	3	3	4	4	3	3	3	3	3	32	0.25951	1	3	3	3	3	3	3	3	3	3	3
1210	6.96763	1	7	3	2	1	1	1	0	4	4	0	0	0	0	0	0	1	1	1	0	1	0	0	1	0	1	3	4	4	4	4	4	3	3	3	35	0.720705	1	3	3	3	3	4	4	4	4	4	4
1211	6.96763	1	7	3	2	1	1	0	0	4	4	0	0	0	0	0	1	0	1	1	1	1	0	1	1	1	1	3	4	4	4	4	4	4	4	3	37	1.02817	1	3	3	3	3	3	3	3	3	3	3
1212	6.96763	1	7	3	2	1	1	1	1	4	0	5	1	1	0	1	0	1	0	1	1	0	1	1	1	0	0	3	3	3	3	3	3	3	3	3	30	-0.047953	0	2	2	2	2	2	2	2	2	2	2
1213	6.96763	1	7	3	2	1	1	2	2	4	4	0	0	1	0	0	1	1	1	1	0	1	0	1	0	0	0	3	4	4	4	4	3	4	3	3	35	0.720705	1	4	4	4	4	4	4	4	4	4	4
1214	6.96763	1	7	3	2	1	1	1	0	4	0	5	1	1	0	1	0	0	0	1	0	1	1	1	0	0	0	3	3	3	3	3	3	3	3	3	30	-0.047953	0	3	3	2	2	2	2	2	2	3	3
1215	6.96763	1	7	3	2	1	1	2	2	4	0	5	1	0	0	0	1	1	1	1	1	1	1	0	0	1	1	0	1	1	0	0	0	0	1	1	5	-3.89125	0	3	3	3	3	0	0	3	3	3	3
1216	6.96763	1	7	3	2	1	1	0	0	4	0	3	1	0	0	0	0	1	1	1	0	1	1	0	0	1	1	3	3	3	3	3	3	3	3	3	30	-0.047953	0	3	3	3	3	3	3	3	3	3	3
1217	6.96763	1	7	3	2	1	1	0	1	4	1	5	1	1	0	1	0	0	0	1	0	1	1	0	1	1	1	4	3	3	3	3	3	3	3	4	33	0.413242	1	4	4	4	4	4	4	4	4	4	4
1218	6.96763	1	7	3	2	1	1	1	0	4	0	5	1	0	0	0	0	1	1	1	1	1	1	1	1	1	1	4	4	4	4	4	4	4	4	4	40	1.48936	1	4	4	4	4	4	4	4	4	4	4
1219	6.96763	1	7	3	2	1	1	2	2	4	4	0	0	0	0	0	1	1	1	1	0	1	0	0	0	1	1	3	3	3	3	3	3	3	3	3	30	-0.047953	0	3	3	3	3	3	3	3	3	3	3
1220	6.96763	1	7	3	2	1	1	2	0	4	5	0	0	0	0	0	0	0	0	1	0	0	0	1	0	0	0	3	3	3	3	3	3	3	3	3	30	-0.047953	0	3	3	3	3	3	3	3	3	3	3
1221	6.99337	1	7	3	2	1	1	2	3	1	0	3	1	0	0	1	0	0	1	1	1	0	1	1	0	0	0	3	3	3	3	3	3	3	3	2	27	-0.509148	0	3	3	3	3	3	3	3	3	3	3
1222	6.99337	1	7	3	2	1	1	0	0	1	0	3	1	1	1	0	0	1	1	1	1	1	1	1	0	0	0	3	4	4	4	4	4	4	4	4	39	1.33563	1	4	3	4	4	4	4	4	4	4	4
1223	6.99337	1	7	3	2	1	1	2	3	1	4	0	0	1	0	0	1	1	0	1	1	1	0	0	0	1	1	3	4	4	3	3	4	4	3	3	34	0.566974	1	3	3	4	4	3	3	3	4	3	3
1224	6.99337	1	7	3	2	1	1	1	1	1	4	0	0	0	0	0	0	1	1	1	1	1	0	1	0	1	0	3	3	3	3	3	3	3	3	2	28	-0.355416	0	3	3	3	3	3	3	3	3	3	3
1225	6.99337	1	7	3	2	1	1	2	3	1	4	0	0	0	0	1	0	1	1	1	1	1	0	1	1	1	1	3	3	3	4	4	4	4	3	2	32	0.25951	1	4	4	4	4	4	4	4	4	4	4
1226	6.99337	1	7	3	2	1	1	1	1	1	4	0	0	0	0	0	1	1	1	1	1	1	0	1	1	1	1	3	4	3	4	4	4	4	3	3	35	0.720705	1	3	3	2	2	3	3	3	2	2	3
1227	6.99337	1	7	3	2	1	1	1	2	1	4	2	0	0	0	1	0	1	1	1	1	1	1	1	1	1	1	3	0	0	4	4	4	3	3	3	27	-0.509148	0	3	3	0	0	0	3	2	3	3	3
1228	6.99337	1	7	3	2	1	1	1	1	1	4	0	0	0	0	0	0	0	0	1	1	1	0	1	1	1	1	3	3	3	3	3	3	3	3	3	30	-0.047953	0	3	3	3	3	3	3	3	3	3	3
1229	6.99337	1	7	3	2	1	1	0	1	1	4	0	0	0	1	0	0	1	1	1	1	1	0	1	0	1	0	4	2	2	4	4	4	4	3	2	31	0.105779	1	4	3	4	4	3	3	3	3	3	4
1230	6.99337	1	7	3	2	1	1	2	3	1	1	2	1	1	1	0	0	1	1	1	1	1	1	1	0	1	1	4	4	4	4	4	4	4	4	4	40	1.48936	1	4	4	4	4	4	4	4	4	4	4
1231	6.99337	1	7	3	2	1	1	0	1	1	0	3	1	0	0	1	0	1	1	1	0	1	1	1	1	1	1	4	4	4	4	4	4	4	4	4	40	1.48936	1	3	3	3	3	3	3	3	3	3	3
1232	6.99337	1	7	3	2	1	1	1	1	1	0	5	1	0	1	1	0	1	1	1	1	1	1	1	1	1	1	4	4	4	4	4	4	4	4	4	40	1.48936	1	4	4	4	4	4	4	4	4	4	4
1233	6.99337	1	7	3	2	1	1	0	1	1	1	4	1	1	0	0	1	1	1	1	1	1	1	1	1	1	1	3	3	3	3	3	3	3	3	3	30	-0.047953	0	3	3	3	3	3	3	3	3	3	3
1234	6.99337	1	7	3	2	1	1	2	3	1	1	5	1	1	1	1	0	1	1	1	1	1	1	1	1	1	1	2	3	2	3	3	3	3	2	2	25	-0.816612	0	3	3	3	3	3	3	3	3	3	3
1235	6.99337	1	7	3	2	1	1	1	2	1	1	5	1	0	1	1	1	1	1	1	1	1	1	1	1	0	0	4	4	4	3	3	3	3	3	2	31	0.105779	1	3	3	3	3	3	3	3	3	3	3
1236	6.99337	1	7	3	2	1	1	0	0	1	1	3	1	0	1	1	0	1	1	1	1	1	1	1	1	1	1	3	4	0	3	3	3	3	3	3	28	-0.355416	0	3	3	3	3	3	4	4	4	3	3
1237	6.99337	1	7	3	2	1	1	0	0	1	1	3	1	0	0	0	0	1	0	0	1	1	1	1	1	1	1	2	1	1	3	3	4	4	2	1	23	-1.12407	0	3	3	3	3	2	2	1	1	3	3
1238	6.99337	1	7	3	2	1	1	1	1	1	4	5	0	0	0	0	0	1	1	1	0	0	1	0	0	0	0	3	4	3	3	3	3	3	3	2	30	-0.047953	0	3	3	4	4	3	3	3	4	3	3
1239	6.99337	1	7	3	2	1	1	2	3	1	0	5	1	1	0	0	1	1	1	1	1	1	1	0	0	0	0	2	3	2	3	3	3	3	3	3	28	-0.355416	0	3	3	3	3	3	3	3	3	3	3
1240	6.99337	1	7	3	2	1	1	1	1	1	0	3	1	0	1	0	0	1	1	1	1	1	1	1	1	1	1	4	4	4	4	4	4	4	4	4	40	1.48936	1	4	4	4	4	4	4	4	4	4	4
1241	6.99337	1	7	3	2	1	1	2	3	1	0	3	1	1	1	1	0	1	1	1	1	1	1	1	1	0	0	3	2	2	3	3	3	3	3	2	26	-0.66288	0	3	3	3	3	3	3	3	3	3	3
1242	6.99337	1	7	3	2	1	1	1	2	1	2	0	1	0	1	1	0	0	1	1	1	1	0	1	1	0	0	2	2	2	2	2	2	2	2	2	20	-1.58527	0	3	3	3	0	3	3	3	3	3	3
1243	6.99337	1	7	3	2	1	1	0	0	1	2	0	1	0	0	0	1	1	1	1	1	1	0	1	1	0	0	3	4	4	4	4	4	4	3	3	37	1.02817	1	3	3	3	3	3	3	3	3	3	3
1244	6.99337	1	7	3	2	1	1	2	2	1	2	0	1	0	1	1	1	1	1	1	1	1	0	1	1	1	0	3	4	3	4	4	4	4	3	3	35	0.720705	1	3	3	3	3	3	3	3	3	3	3
1245	6.99337	1	7	3	2	1	1	1	2	1	2	0	1	0	1	1	0	1	0	1	1	1	0	1	1	1	1	3	3	3	3	3	3	3	3	3	30	-0.047953	0	3	3	3	3	3	3	3	3	3	3
1246	6.99337	1	7	3	2	1	1	0	0	1	0	3	1	0	1	0	0	0	0	1	1	1	1	1	1	1	1	3	3	3	3	3	4	4	3	3	32	0.25951	1	3	3	3	3	3	3	3	3	3	3
1247	6.99337	1	7	3	2	1	1	2	2	1	0	3	1	1	0	0	1	1	1	1	1	1	1	1	0	1	1	3	3	1	4	4	4	4	3	2	30	-0.047953	0	4	4	4	4	4	4	4	4	4	4
1248	6.99337	1	7	3	2	1	1	1	1	1	3	2	0	0	0	1	0	1	1	1	1	1	1	1	1	1	1	4	4	4	4	4	4	4	4	4	40	1.48936	1	3	3	3	3	3	3	3	3	3	3
1249	6.99337	1	7	3	2	1	1	0	1	1	3	2	0	0	0	1	1	1	1	1	1	1	1	0	1	0	0	3	3	4	4	3	3	3	3	2	30	-0.047953	0	3	3	3	3	3	3	4	3	3	3
1250	6.99337	1	7	3	2	1	1	2	2	1	1	2	1	0	0	0	1	1	1	1	1	1	1	0	0	1	1	3	3	3	3	3	3	3	3	3	30	-0.047953	0	3	3	3	3	3	3	3	3	3	3
1251	6.99337	1	7	3	2	1	1	1	2	1	4	4	0	0	0	0	0	0	1	1	1	1	1	0	0	1	1	4	4	3	4	4	4	3	3	3	36	0.874437	1	3	3	3	3	3	3	3	3	3	3
1252	6.99337	1	7	3	2	1	1	2	3	1	4	0	0	0	0	0	1	0	1	0	1	0	0	1	1	0	0	3	3	3	3	3	3	3	3	3	30	-0.047953	0	0	0	0	0	0	0	0	0	4	4
1253	6.99337	1	7	3	2	1	1	1	0	1	4	0	0	0	0	0	0	1	1	1	1	1	0	1	1	0	1	3	2	2	3	3	3	3	3	2	26	-0.66288	0	3	3	3	3	3	3	3	3	3	3
1254	6.99337	1	7	3	2	1	1	2	3	1	5	0	0	0	1	0	1	1	1	1	1	1	0	1	1	1	0	3	3	1	4	4	3	3	3	2	28	-0.355416	0	4	4	4	4	4	4	4	4	4	4
1255	6.99337	1	7	3	2	1	1	2	2	1	5	0	0	0	0	0	0	1	1	1	1	1	0	1	0	0	0	3	3	3	3	3	3	3	3	3	30	-0.047953	0	4	4	3	3	3	3	3	3	3	4
1256	6.99337	1	7	3	2	1	1	2	3	1	3	1	0	0	1	1	0	1	0	1	1	0	1	1	1	0	0	3	3	3	3	3	3	3	2	2	27	-0.509148	0	3	3	3	3	3	3	3	3	3	3
1257	6.99337	1	7	3	2	1	1	0	0	1	1	2	1	0	0	0	1	0	1	1	1	0	1	1	0	1	1	3	3	3	3	3	3	3	3	3	30	-0.047953	0	3	3	3	3	3	3	3	3	3	3
1258	6.99337	1	7	3	2	1	1	0	1	1	3	1	0	0	0	1	0	1	1	1	0	1	1	1	1	0	1	2	2	3	3	3	3	2	2	2	24	-0.970343	0	4	4	3	0	3	3	0	0	3	4
1259	6.99337	1	7	3	2	1	1	0	0	1	3	2	0	0	1	0	0	1	1	1	1	1	1	1	1	0	0	3	4	4	4	4	4	3	3	1	31	0.105779	1	4	3	2	1	4	4	1	3	3	4
1260	6.99337	1	7	3	2	1	1	2	2	1	3	2	0	0	1	1	1	1	1	1	1	1	1	1	0	1	1	4	3	3	4	4	4	3	3	3	34	0.566974	1	3	3	3	3	3	3	3	3	3	3
1261	6.99337	0	7	3	2	1	1	0	0	1	3	2	0	0	0	0	0	1	1	1	1	1	1	0	0	1	1	4	4	4	4	4	4	4	3	4	39	1.33563	1	4	4	4	4	4	4	4	4	4	4
1262	6.99337	1	7	3	2	1	1	1	1	1	3	2	0	0	0	0	0	1	0	1	1	1	1	1	1	0	0	2	3	2	3	3	3	3	2	2	25	-0.816612	0	3	3	2	2	3	3	3	3	3	3
1263	6.99337	1	7	3	2	1	1	1	0	1	0	5	1	1	1	0	0	1	1	1	1	0	1	1	1	0	0	3	3	3	3	3	3	3	3	3	30	-0.047953	0	3	3	3	3	3	3	3	3	3	3
1264	6.99337	1	7	3	2	1	1	2	3	1	5	0	0	0	0	1	1	1	1	1	1	1	0	1	1	1	0	3	3	2	3	4	4	3	3	1	28	-0.355416	0	4	3	3	3	3	4	4	3	3	4
1265	6.99337	0	7	3	2	1	1	1	1	1	5	0	0	0	0	1	0	1	1	0	1	1	0	1	1	0	0	3	2	3	3	3	3	2	2	2	25	-0.816612	0	3	3	2	2	3	2	3	3	2	2
1266	6.99337	1	7	3	2	1	1	1	2	1	5	0	0	0	1	0	1	1	1	1	1	1	0	1	1	0	0	3	3	3	3	3	3	3	3	2	28	-0.355416	0	3	3	3	3	3	3	3	3	3	3
1267	6.99337	1	7	3	2	1	1	2	2	1	3	2	0	0	1	0	1	1	1	1	1	1	1	1	0	1	1	2	3	3	3	3	3	3	3	2	27	-0.509148	0	3	3	3	3	3	3	3	3	3	3
1268	6.99337	1	7	3	2	1	1	2	3	1	0	3	1	0	0	0	1	1	1	1	1	1	1	1	0	0	0	3	3	2	3	3	3	3	3	2	28	-0.355416	0	3	3	3	3	3	3	3	3	3	3
1269	6.99337	1	7	3	2	1	1	1	2	1	1	2	1	1	0	0	1	1	1	1	0	1	1	1	1	1	1	3	2	2	3	4	4	4	3	3	30	-0.047953	0	3	3	3	3	3	3	3	3	3	3
1270	6.99337	1	7	3	2	1	1	0	0	1	4	0	0	1	0	0	0	0	1	1	1	0	0	1	1	0	0	4	3	0	4	4	4	4	3	3	32	0.25951	1	2	2	2	2	2	2	2	2	2	2
1271	6.99337	1	7	3	2	1	1	2	2	1	4	0	0	1	0	0	0	1	0	1	1	1	0	1	1	0	0	3	3	3	3	3	3	3	3	3	29	-0.201685	0	4	4	3	4	4	4	4	4	4	4
1272	6.99337	1	7	3	2	1	1	0	0	1	4	0	0	1	0	1	0	1	1	1	1	1	0	1	1	1	0	3	4	4	4	3	4	3	3	3	34	0.566974	1	4	4	4	4	4	4	4	4	4	4
1273	6.99337	1	7	3	2	1	1	2	2	1	0	3	1	0	0	0	0	0	1	1	0	1	1	0	0	0	0	2	3	3	3	3	3	3	2	2	26	-0.66288	0	3	3	2	2	2	2	2	2	3	3
1274	6.99337	1	7	3	2	1	1	2	3	1	0	3	1	1	1	1	1	1	1	1	1	1	1	1	1	1	1	0	0	0	0	0	0	0	4	4	8	-3.43005	0	0	0	0	0	0	0	0	0	4	4
1275	6.99337	1	7	3	2	1	1	2	3	1	0	4	1	0	1	0	1	1	1	1	1	1	1	1	1	1	1	3	3	3	3	3	3	3	3	3	30	-0.047953	0	3	3	3	3	3	3	3	3	3	3
1276	6.99337	1	7	3	2	1	1	2	3	1	3	1	0	0	0	1	0	0	0	1	1	1	1	1	0	0	0	4	4	3	3	3	3	3	3	3	33	0.413242	1	3	3	3	2	3	3	3	3	3	3
1277	6.99337	1	7	3	2	1	1	2	3	1	4	0	0	0	0	0	0	0	0	0	0	1	0	1	0	0	0	0	0	0	0	0	0	0	4	4	8	-3.43005	0	0	0	0	0	0	0	0	0	4	4
1278	6.99337	1	7	3	2	1	1	0	1	1	3	1	0	0	0	0	0	1	1	1	1	1	1	1	1	1	1	2	2	2	3	3	3	2	2	2	23	-1.12407	0	3	3	3	3	4	4	4	3	3	3
1279	6.99337	1	7	3	2	1	1	0	0	1	0	4	1	0	1	1	1	1	1	1	1	1	1	1	1	1	1	4	4	4	4	4	4	4	4	4	40	1.48936	1	3	3	3	3	3	3	3	3	3	3
1280	6.99337	1	7	3	2	1	1	0	0	1	0	4	1	0	0	1	1	1	0	1	1	1	1	1	1	1	1	3	4	4	4	3	4	4	3	4	37	1.02817	1	3	4	3	3	3	3	0	3	3	3
1281	6.99337	1	7	3	2	1	1	2	3	1	1	4	1	1	0	0	0	1	1	1	1	1	1	0	0	1	1	2	3	3	3	3	3	3	2	2	26	-0.66288	0	3	3	3	3	3	3	3	3	3	3
1282	6.99337	1	7	3	2	1	1	1	0	1	1	3	1	0	0	1	0	1	1	1	1	1	1	1	1	0	1	3	0	0	0	0	0	0	4	3	13	-2.66139	0	3	3	3	3	3	3	3	3	3	3
1283	6.99337	1	7	3	2	1	1	2	2	1	1	5	1	0	0	0	0	0	1	1	1	1	1	1	1	0	0	3	3	3	3	3	3	3	3	3	30	-0.047953	0	3	3	3	3	3	3	3	3	3	3
1284	6.99337	1	7	3	2	1	1	1	1	1	4	0	0	0	0	0	0	1	1	1	0	0	0	1	1	0	0	3	3	3	3	3	3	3	3	3	30	-0.047953	0	3	3	3	3	2	2	1	1	1	3
1285	6.99337	1	7	3	2	1	1	2	3	1	4	0	0	0	1	0	1	0	1	1	1	1	0	1	1	0	0	0	0	0	3	3	3	3	3	2	18	-1.89273	0	4	4	4	4	4	4	3	4	4	4
1286	6.99337	1	7	3	2	1	1	2	3	1	5	2	0	0	1	1	1	1	0	1	1	1	1	1	1	1	1	3	3	3	4	4	4	4	3	2	32	0.25951	1	4	4	4	4	4	4	4	4	4	4
1287	6.99337	1	7	3	2	1	1	2	3	1	5	0	0	0	0	0	0	1	1	1	1	1	0	1	0	1	1	3	2	2	3	3	3	3	2	2	25	-0.816612	0	3	3	3	3	3	3	3	3	3	3
1288	6.99337	1	7	3	2	1	1	2	2	1	5	0	0	0	0	0	1	1	0	1	1	1	0	0	1	0	0	3	3	3	3	3	3	3	3	3	30	-0.047953	0	3	3	3	3	3	3	3	3	3	3
1289	6.99337	1	7	3	2	1	1	2	3	1	0	5	1	0	1	1	0	1	1	1	1	1	1	0	1	1	1	4	4	3	4	4	4	3	3	3	36	0.874437	1	3	3	2	2	3	3	3	3	3	3
1290	6.99337	1	7	3	2	1	1	0	0	1	4	0	0	0	0	0	0	0	0	1	1	1	0	1	0	1	1	3	3	3	3	3	3	3	3	3	30	-0.047953	0	3	3	3	3	3	3	3	3	3	3
1291	6.99337	1	7	3	2	1	1	2	3	1	0	5	1	0	1	1	1	1	0	1	1	1	1	1	1	1	1	2	3	3	3	2	3	3	2	1	24	-0.970343	0	4	4	3	3	3	3	3	3	3	4
1292	6.99337	1	7	3	2	1	1	1	2	1	0	5	1	0	0	0	0	1	1	1	1	1	1	1	1	1	1	1	3	3	4	4	4	3	3	1	27	-0.509148	0	4	3	4	4	4	4	4	4	4	4
1293	6.99337	1	7	3	2	1	1	0	0	1	4	0	0	0	1	0	0	1	0	1	1	1	0	1	1	1	1	2	2	3	3	3	3	2	2	2	24	-0.970343	0	3	3	3	3	3	3	3	3	3	3
1294	6.99337	1	7	3	2	1	1	2	3	1	4	0	0	0	0	0	0	1	1	1	1	1	0	0	0	1	1	3	3	3	3	3	3	3	3	2	28	-0.355416	0	3	3	0	0	3	3	0	3	3	3
1295	6.99337	1	7	3	2	1	1	2	3	1	3	2	0	0	1	0	1	1	1	1	1	1	1	1	0	0	0	2	3	3	3	3	3	3	3	2	27	-0.509148	0	3	3	3	3	3	3	3	3	3	3
1296	6.99337	1	7	3	2	1	1	1	2	1	4	2	0	1	1	1	1	1	1	1	0	1	1	0	0	0	0	3	3	3	3	3	3	3	3	3	30	-0.047953	0	3	3	3	3	3	3	3	3	3	3
1297	6.99337	1	7	3	2	1	1	2	3	1	0	5	1	1	1	1	1	1	1	1	1	1	1	1	1	1	1	3	3	3	3	3	3	3	3	4	32	0.25951	1	3	3	3	3	3	3	3	3	3	3
1298	6.99337	1	7	3	2	1	1	0	0	1	1	5	1	0	0	0	0	1	0	1	1	1	1	1	0	0	1	3	2	2	2	1	2	2	3	3	23	-1.12407	0	4	4	3	3	3	0	3	3	4	4
1299	6.99337	1	7	3	2	1	1	1	1	1	1	5	1	0	0	0	1	1	1	1	1	1	1	0	1	1	1	3	3	3	3	3	3	3	3	3	30	-0.047953	0	3	3	3	3	3	3	3	3	3	3
1300	6.99337	1	7	3	2	1	1	2	2	1	1	5	1	0	0	0	0	0	1	1	1	0	1	1	1	1	1	3	3	3	3	3	3	3	3	3	30	-0.047953	0	3	3	3	3	3	3	3	3	3	3
1301	6.99337	1	7	3	2	1	1	0	1	1	1	3	1	0	0	0	0	1	1	1	1	1	1	1	1	1	1	3	2	2	4	4	4	4	4	1	30	-0.047953	0	4	4	3	3	3	3	3	3	3	3
1302	6.99337	1	7	3	2	1	1	1	1	1	3	1	0	1	1	0	1	0	1	1	1	1	1	1	1	1	1	3	3	2	3	3	3	2	3	3	28	-0.355416	0	4	3	3	3	3	3	3	3	3	4
1303	6.99337	1	7	3	2	1	1	1	2	1	3	1	0	1	1	0	1	1	0	1	1	1	1	1	0	1	1	3	3	3	3	3	3	3	3	3	30	-0.047953	0	3	3	3	3	3	3	3	3	3	3
1304	6.99337	1	7	3	2	1	1	2	0	1	3	1	0	0	1	0	1	0	0	1	1	0	1	1	0	0	0	2	3	3	4	4	3	3	2	2	28	-0.355416	0	3	3	3	3	3	3	3	3	3	3
1305	6.99337	1	7	3	2	1	1	2	3	1	3	1	0	0	0	0	0	1	1	1	1	1	1	1	0	1	1	3	3	2	3	3	3	3	3	3	29	-0.201685	0	3	3	3	2	3	3	2	3	3	3
1306	6.99337	1	7	3	2	1	1	1	1	1	3	1	0	1	1	0	1	1	1	1	1	1	1	1	0	1	1	3	3	4	3	3	3	3	2	2	28	-0.355416	0	3	3	3	3	3	3	3	3	3	3
1307	6.99337	1	7	3	2	1	1	0	0	1	3	1	0	0	1	0	0	0	0	1	1	1	1	1	0	0	0	3	3	3	3	3	3	3	3	3	30	-0.047953	0	4	4	4	4	4	4	4	4	4	4
1308	6.99337	1	7	3	2	1	1	2	3	1	3	1	0	1	0	0	1	1	1	1	1	1	1	1	1	0	0	2	2	2	3	3	3	3	3	2	25	-0.816612	0	3	3	3	3	4	4	4	4	3	3
1309	6.99337	1	7	3	2	1	1	1	2	1	3	1	0	0	0	0	1	0	1	1	1	1	1	1	1	0	0	3	3	3	3	3	3	3	3	3	30	-0.047953	0	3	3	3	3	3	3	3	3	3	3
1310	6.99337	1	7	3	2	1	1	0	0	1	3	1	0	0	1	1	0	1	0	1	1	0	1	1	1	0	0	3	3	3	3	3	3	3	2	2	27	-0.509148	0	3	3	3	3	3	3	3	3	3	3
1311	6.53603	0	7	3	2	1	1	2	2	0	0	3	1	0	1	1	0	1	0	1	1	1	1	1	1	0	0	2	2	0	3	3	3	0	1	1	17	-2.04646	0	4	4	0	0	4	4	4	0	4	4
1312	6.53603	0	7	3	2	1	1	2	2	0	0	3	1	0	0	1	1	1	1	1	1	1	1	1	1	1	1	3	3	3	4	4	4	3	2	3	32	0.25951	1	4	4	3	3	4	4	4	3	4	4
1313	6.53603	0	7	3	2	1	1	2	2	0	0	3	1	0	1	1	0	1	0	1	1	1	1	1	1	0	0	2	2	0	3	3	3	0	1	1	17	-2.04646	0	4	4	0	0	4	4	4	0	4	4
1314	6.53603	0	7	3	2	1	1	2	2	0	0	3	1	0	0	1	1	1	1	1	1	1	1	1	1	1	1	3	3	3	4	4	4	3	2	3	32	0.25951	1	4	4	3	3	4	4	4	3	4	4
1315	6.53603	0	7	3	2	1	1	2	2	0	0	3	1	0	1	1	0	1	0	1	1	1	1	1	1	0	0	2	2	0	3	3	3	0	1	1	17	-2.04646	0	4	4	0	0	4	4	4	0	4	4
1316	6.53603	0	7	3	2	1	1	2	2	0	0	3	1	0	0	1	1	1	1	1	1	1	1	1	1	1	1	3	3	3	4	4	4	3	2	3	32	0.25951	1	4	4	3	3	4	4	4	3	4	4
1317	6.53603	0	7	3	2	1	1	2	2	0	0	3	1	0	1	1	0	1	0	1	1	1	1	1	1	0	0	2	2	0	3	3	3	0	1	1	17	-2.04646	0	4	4	0	0	4	4	4	0	4	4
1318	6.53603	0	7	3	2	1	1	1	2	0	0	3	1	0	0	1	1	1	1	1	1	1	1	1	1	1	1	3	3	3	4	4	4	3	2	3	32	0.25951	1	4	4	3	3	4	4	4	3	4	4
1319	6.53603	0	7	3	2	1	1	2	2	0	0	3	1	0	1	1	0	1	0	1	1	1	1	1	1	0	0	2	2	0	3	3	3	0	1	1	17	-2.04646	0	4	4	0	0	4	4	4	0	4	4
1320	6.53603	0	7	3	2	1	1	2	2	0	0	3	1	0	0	1	1	1	1	1	1	1	1	1	1	1	1	3	3	3	4	4	4	3	2	3	32	0.25951	1	4	4	3	3	4	4	4	3	4	4
1321	6.53603	0	7	3	2	1	1	2	2	0	0	3	1	0	1	1	0	1	0	1	1	1	1	1	1	0	0	2	2	0	3	3	3	0	1	1	17	-2.04646	0	4	4	0	0	4	4	4	0	4	4
1322	6.53603	0	7	3	2	1	1	2	2	0	0	3	1	0	0	1	1	1	1	1	1	1	1	1	1	1	1	3	3	3	4	4	4	3	2	3	32	0.25951	1	4	4	3	3	4	4	4	3	4	4
1323	6.53603	0	7	3	2	1	1	2	2	0	0	3	1	0	1	1	0	1	0	1	1	1	1	1	1	0	0	2	2	0	3	3	3	0	1	1	17	-2.04646	0	4	4	0	0	4	4	4	0	4	4
1324	6.53603	0	7	3	2	1	1	2	2	0	0	3	1	0	0	1	1	1	1	1	1	1	1	1	1	1	1	3	3	3	4	4	4	3	2	3	32	0.25951	1	4	4	3	3	4	4	4	3	4	4
1325	6.53603	0	7	3	2	1	1	2	2	0	0	3	1	0	1	1	0	1	0	1	1	1	1	1	1	0	0	2	2	0	3	3	3	0	1	1	17	-2.04646	0	4	4	0	0	4	4	4	0	4	4
1326	6.53603	0	7	3	2	1	1	1	2	0	0	3	1	0	0	1	1	1	1	1	1	1	1	1	1	1	1	3	3	3	4	4	4	3	2	3	32	0.25951	1	4	4	3	3	4	4	4	3	4	4
1327	6.53603	0	7	3	2	1	1	1	2	0	0	3	1	0	1	1	0	1	0	1	1	1	1	1	1	0	0	2	2	0	3	3	3	0	1	1	17	-2.04646	0	4	4	0	0	4	4	4	0	4	4
1328	6.53603	0	7	3	2	1	1	1	2	0	0	3	1	0	0	1	1	1	1	1	1	1	1	1	1	1	1	3	3	3	4	4	4	3	2	3	32	0.25951	1	4	4	3	3	4	4	4	3	4	4
1329	6.53603	0	7	3	2	1	1	2	2	0	0	3	1	0	1	1	0	1	0	1	1	1	1	1	1	0	0	2	2	0	3	3	3	0	1	1	17	-2.04646	0	4	4	0	0	4	4	4	0	4	4
1330	6.53603	0	7	3	2	1	1	1	2	0	0	3	1	0	0	1	1	1	1	1	1	1	1	1	1	1	1	3	3	3	4	4	4	3	2	3	32	0.25951	1	4	4	3	3	4	4	4	3	4	4
1331	6.53603	0	7	3	2	1	1	1	2	0	0	3	1	0	1	1	0	1	0	1	1	1	1	1	1	0	0	2	2	0	3	3	3	0	1	1	17	-2.04646	0	4	4	0	0	4	4	4	0	4	4
1332	6.53603	0	7	3	2	1	1	2	2	0	0	3	1	0	0	1	1	1	1	1	1	1	1	1	1	1	1	3	3	3	4	4	4	3	2	3	32	0.25951	1	4	4	3	3	4	4	4	3	4	4
1333	6.53603	0	7	3	2	1	1	2	2	0	0	3	1	0	1	1	0	1	0	1	1	1	1	1	1	0	0	2	2	0	3	3	3	0	1	1	17	-2.04646	0	4	4	0	0	4	4	4	0	4	4
1334	6.53603	0	7	3	2	1	1	2	2	0	0	3	1	0	0	1	1	1	1	1	1	1	1	1	1	1	1	3	3	3	4	4	4	3	2	3	32	0.25951	1	4	4	3	3	4	4	4	3	4	4
1335	6.53603	0	7	3	2	1	1	2	2	0	0	3	1	0	1	1	0	1	0	1	1	1	1	1	1	0	0	2	2	0	3	3	3	0	1	1	17	-2.04646	0	4	4	0	0	4	4	4	0	4	4
1336	6.53603	0	7	3	2	1	1	2	2	0	0	3	1	0	0	1	1	1	1	1	1	1	1	1	1	1	1	3	3	3	4	4	4	3	2	3	32	0.25951	1	4	4	3	3	4	4	4	3	4	4
1337	6.53603	0	7	3	2	1	1	2	2	0	0	3	1	0	1	1	0	1	0	1	1	1	1	1	1	0	0	2	2	0	3	3	3	0	1	1	17	-2.04646	0	4	4	0	0	4	4	4	0	4	4
1338	6.53603	0	7	3	2	1	1	2	2	0	0	3	1	0	0	1	1	1	1	1	1	1	1	1	1	1	1	3	3	3	4	4	4	3	2	3	32	0.25951	1	4	4	3	3	4	4	4	3	4	4
1339	6.53603	0	7	3	2	1	1	2	2	0	0	3	1	0	1	1	0	1	0	1	1	1	1	1	1	0	0	2	2	0	3	3	3	0	1	1	17	-2.04646	0	4	4	0	0	4	4	4	0	4	4
1340	6.53603	0	7	3	2	1	1	2	2	0	0	3	1	0	0	1	1	1	1	1	1	1	1	1	1	1	1	3	3	3	4	4	4	3	2	3	32	0.25951	1	4	4	3	3	4	4	4	3	4	4
1341	6.53603	0	7	3	2	1	1	2	2	0	0	3	1	0	1	1	0	1	0	1	1	1	1	1	1	0	0	2	2	0	3	3	3	0	1	1	17	-2.04646	0	4	4	0	0	4	4	4	0	4	4
1342	6.53603	0	7	3	2	1	1	2	2	0	0	3	1	0	0	1	1	1	1	1	1	1	1	1	1	1	1	3	3	3	4	4	4	3	2	3	32	0.25951	1	4	4	3	3	4	4	4	3	4	4
1343	6.53603	0	7	3	2	1	1	1	2	0	0	3	1	0	1	1	0	1	0	1	1	1	1	1	1	0	0	2	2	0	3	3	3	0	1	1	17	-2.04646	0	4	4	0	0	4	4	4	0	4	4
1344	6.53603	0	7	3	2	1	1	1	2	0	0	3	1	0	0	1	1	1	1	1	1	1	1	1	1	1	1	3	3	3	4	4	4	3	2	3	32	0.25951	1	4	4	3	3	4	4	4	3	4	4
1345	6.53603	0	7	3	2	1	1	1	2	0	0	3	1	0	1	1	0	1	0	1	1	1	1	1	1	0	0	2	2	0	3	3	3	0	1	1	17	-2.04646	0	4	4	0	0	4	4	4	0	4	4
1346	6.53603	0	7	3	2	1	1	1	2	0	0	3	1	0	0	1	1	1	1	1	1	1	1	1	1	1	1	3	3	3	4	4	4	3	2	3	32	0.25951	1	4	4	3	3	4	4	4	3	4	4
1347	6.53603	0	7	3	2	1	1	1	2	0	0	3	1	0	1	1	0	1	0	1	1	1	1	1	1	0	0	2	2	0	3	3	3	0	1	1	17	-2.04646	0	4	4	0	0	4	4	4	0	4	4
1348	6.53603	0	7	3	2	1	1	1	2	0	0	3	1	0	0	1	1	1	1	1	1	1	1	1	1	1	1	3	3	3	4	4	4	3	2	3	32	0.25951	1	4	4	3	3	4	4	4	3	4	4
1349	6.53603	0	7	3	2	1	1	2	2	0	0	3	1	0	1	1	0	1	0	1	1	1	1	1	1	0	0	2	2	0	3	3	3	0	1	1	17	-2.04646	0	4	4	0	0	4	4	4	0	4	4
1350	6.99337	1	7	3	2	1	1	2	3	1	0	5	1	1	1	1	1	1	1	1	1	1	1	1	1	1	1	3	3	3	3	3	3	3	3	4	32	0.25951	1	3	3	3	3	3	3	3	3	3	3
1351	6.99337	1	7	3	2	1	1	0	0	1	1	5	1	0	0	0	0	1	0	1	1	1	1	1	0	0	1	3	2	2	2	1	2	2	3	3	23	-1.12407	0	4	4	3	3	3	0	3	3	4	4
1352	6.99337	1	7	3	2	1	1	1	1	1	1	5	1	0	0	0	1	1	1	1	1	1	1	0	1	1	1	3	3	3	3	3	3	3	3	3	30	-0.047953	0	3	3	3	3	3	3	3	3	3	3
1353	6.99337	1	7	3	2	1	1	2	2	1	1	5	1	0	0	0	0	0	1	1	1	0	1	1	1	1	1	3	3	3	3	3	3	3	3	3	30	-0.047953	0	3	3	3	3	3	3	3	3	3	3
1354	6.99337	1	7	3	2	1	1	0	1	1	1	3	1	0	0	0	0	1	1	1	1	1	1	1	1	1	1	3	2	2	4	4	4	4	4	1	30	-0.047953	0	4	4	3	3	3	3	3	3	3	3
1355	6.99337	1	7	3	2	1	1	1	1	1	3	1	0	1	1	0	1	0	1	1	1	1	1	1	1	1	1	3	3	2	3	3	3	2	3	3	28	-0.355416	0	4	3	3	3	3	3	3	3	3	4
1356	6.99337	1	7	3	2	1	1	1	2	1	3	1	0	1	1	0	1	1	0	1	1	1	1	1	0	1	1	3	3	3	3	3	3	3	3	3	30	-0.047953	0	3	3	3	3	3	3	3	3	3	3
1357	6.99337	1	7	3	2	1	1	2	0	1	3	1	0	0	1	0	1	0	0	1	1	0	1	1	0	0	0	2	3	3	4	4	3	3	2	2	28	-0.355416	0	3	3	3	3	3	3	3	3	3	3
1358	6.99337	1	7	3	2	1	1	2	3	1	3	1	0	0	0	0	0	1	1	1	1	1	1	1	0	1	1	3	3	2	3	3	3	3	3	3	29	-0.201685	0	3	3	3	2	3	3	2	3	3	3
1359	6.99337	1	7	3	2	1	1	1	1	1	3	1	0	1	1	0	1	1	1	1	1	1	1	1	0	1	1	3	3	4	3	3	3	3	2	2	28	-0.355416	0	3	3	3	3	3	3	3	3	3	3
1360	6.99337	1	7	3	2	1	1	0	0	1	3	1	0	0	1	0	0	0	0	1	1	1	1	1	0	0	0	3	3	3	3	3	3	3	3	3	30	-0.047953	0	4	4	4	4	4	4	4	4	4	4
1361	6.99337	1	7	3	2	1	1	2	3	1	3	1	0	1	0	0	1	1	1	1	1	1	1	1	1	0	0	2	2	2	3	3	3	3	3	2	25	-0.816612	0	3	3	3	3	4	4	4	4	3	3
1362	6.99337	1	7	3	2	1	1	1	2	1	3	1	0	0	0	0	1	0	1	1	1	1	1	1	1	0	0	3	3	3	3	3	3	3	3	3	30	-0.047953	0	3	3	3	3	3	3	3	3	3	3
1363	6.99337	1	7	3	2	1	1	0	0	1	3	1	0	0	1	1	0	1	0	1	1	0	1	1	1	0	0	3	3	3	3	3	3	3	2	2	27	-0.509148	0	3	3	3	3	3	3	3	3	3	3
1364	6.99337	1	7	3	2	1	1	0	0	1	0	3	1	1	1	0	0	1	1	1	1	1	1	1	0	0	0	3	4	4	4	4	4	4	4	4	39	1.33563	1	4	3	4	4	4	4	4	4	4	4
1365	6.99337	1	7	3	2	1	1	0	1	1	4	0	0	0	0	0	0	0	0	1	1	1	0	1	1	1	1	3	3	3	3	3	3	3	3	3	30	-0.047953	0	3	3	3	3	3	3	3	3	3	3
1366	6.99337	1	7	3	2	1	1	2	3	1	1	2	1	1	1	0	0	1	1	1	1	1	1	1	0	1	1	4	4	4	4	4	4	4	4	4	40	1.48936	1	4	4	4	4	4	4	4	4	4	4
1367	6.99337	1	7	3	2	1	1	0	1	1	1	4	1	1	0	0	1	1	1	1	1	1	1	1	1	1	1	3	3	3	3	3	3	3	3	3	30	-0.047953	0	3	3	3	3	3	3	3	3	3	3
1368	6.99337	1	7	3	2	1	1	0	0	1	1	3	1	0	1	1	0	1	1	1	1	1	1	1	1	1	1	3	4	0	3	3	3	3	3	3	28	-0.355416	0	3	3	3	3	3	4	4	4	3	3
1369	6.99337	1	7	3	2	1	1	0	1	1	4	0	0	0	0	0	1	1	1	1	1	1	0	1	1	1	1	3	4	3	4	4	4	4	3	3	35	0.720705	1	3	3	2	2	3	3	3	2	2	3
1370	6.99337	1	7	3	2	1	1	1	2	1	4	2	0	0	0	1	0	1	1	1	1	1	1	1	1	1	1	3	0	0	4	4	4	3	3	3	27	-0.509148	0	3	3	0	0	0	3	2	3	3	3
1371	6.99337	1	7	3	2	1	1	0	1	1	4	5	0	0	0	0	0	1	1	1	0	0	1	0	0	0	0	3	4	3	3	3	3	3	3	2	30	-0.047953	0	3	3	4	4	3	3	3	4	3	3
1372	6.99337	1	7	3	2	1	1	2	3	1	0	5	1	1	0	0	1	1	1	1	1	1	1	0	0	0	0	2	3	2	3	3	3	3	3	3	28	-0.355416	0	3	3	3	3	3	3	3	3	3	3
1373	6.99337	1	7	3	2	1	1	1	1	1	0	3	1	0	1	0	0	1	1	1	1	1	1	1	1	1	1	4	4	4	4	4	4	4	4	4	40	1.48936	1	4	4	4	4	4	4	4	4	4	4
1374	6.99337	1	7	3	2	1	1	2	3	1	0	3	1	1	1	1	0	1	1	1	1	1	1	1	1	0	0	3	2	2	3	3	3	3	3	2	26	-0.66288	0	3	3	3	3	3	3	3	3	3	3
1375	6.99337	1	7	3	2	1	1	1	2	1	2	0	1	0	1	1	0	0	1	1	1	1	0	1	1	0	0	2	2	2	2	2	2	2	2	2	20	-1.58527	0	3	3	3	0	3	3	3	3	3	3
1376	6.99337	1	7	3	2	1	1	0	0	1	2	0	1	0	0	0	1	1	1	1	1	1	0	1	1	0	0	3	4	4	4	4	4	4	3	3	37	1.02817	1	3	3	3	3	3	3	3	3	3	3
1377	6.99337	1	7	3	2	1	1	2	2	1	2	0	1	0	1	1	1	1	1	1	1	1	0	1	1	1	0	3	4	3	4	4	4	4	3	3	35	0.720705	1	3	3	3	3	3	3	3	3	3	3
1378	6.99337	1	7	3	2	1	1	1	2	1	2	0	1	0	1	1	0	1	0	1	1	1	0	1	1	1	1	3	3	3	3	3	3	3	3	3	30	-0.047953	0	3	3	3	3	3	3	3	3	3	3
1379	6.99337	1	7	3	2	1	1	0	0	1	0	3	1	0	1	0	0	0	0	1	1	1	1	1	1	1	1	3	3	3	3	3	4	4	3	3	32	0.25951	1	3	3	3	3	3	3	3	3	3	3
1380	6.99337	1	7	3	2	1	1	2	2	1	0	3	1	1	0	0	1	1	1	1	1	1	1	1	0	1	1	3	3	1	4	4	4	4	3	2	30	-0.047953	0	4	4	4	4	4	4	4	4	4	4
1381	6.99337	1	7	3	2	1	1	1	1	1	3	2	0	0	0	1	0	1	1	1	1	1	1	1	1	1	1	4	4	4	4	4	4	4	4	4	40	1.48936	1	3	3	3	3	3	3	3	3	3	3
1382	6.99337	1	7	3	2	1	1	1	1	1	3	2	0	0	0	1	1	1	1	1	1	1	1	0	1	0	0	3	3	4	4	3	3	3	3	2	30	-0.047953	0	3	3	3	3	3	3	4	3	3	3
1383	6.99337	1	7	3	2	1	1	2	2	1	1	2	1	0	0	0	1	1	1	1	1	1	1	0	0	1	1	3	3	3	3	3	3	3	3	3	30	-0.047953	0	3	3	3	3	3	3	3	3	3	3
1384	6.99337	1	7	3	2	1	1	1	2	1	4	4	0	0	0	0	0	0	1	1	1	1	1	0	0	1	1	4	4	3	4	4	4	3	3	3	36	0.874437	1	3	3	3	3	3	3	3	3	3	3
1385	6.99337	1	7	3	2	1	1	2	3	1	4	0	0	0	0	0	1	0	1	0	1	0	0	1	1	0	0	3	3	3	3	3	3	3	3	3	30	-0.047953	0	0	0	0	0	0	0	0	0	4	4
1386	6.99337	1	7	3	2	1	1	1	0	1	4	0	0	0	0	0	0	1	1	1	1	1	0	1	1	0	1	3	2	2	3	3	3	3	3	2	26	-0.66288	0	3	3	3	3	3	3	3	3	3	3
1387	6.99337	1	7	3	2	1	1	2	3	1	5	0	0	0	1	0	1	1	1	1	1	1	0	1	1	1	0	3	3	1	4	4	3	3	3	2	28	-0.355416	0	4	4	4	4	4	4	4	4	4	4
1388	6.99337	1	7	3	2	1	1	2	2	1	5	0	0	0	0	0	0	1	1	1	1	1	0	1	0	0	0	3	3	3	3	3	3	3	3	3	30	-0.047953	0	4	4	3	3	3	3	3	3	3	4
1389	6.99337	1	7	3	2	1	1	2	3	1	3	1	0	0	1	1	0	1	0	1	1	0	1	1	1	0	0	3	3	3	3	3	3	3	2	2	27	-0.509148	0	3	3	3	3	3	3	3	3	3	3
1390	6.99337	1	7	3	2	1	1	1	0	1	1	2	1	0	0	0	1	0	1	1	1	0	1	1	0	1	1	3	3	3	3	3	3	3	3	3	30	-0.047953	0	3	3	3	3	3	3	3	3	3	3
1391	6.99337	1	7	3	2	1	1	1	1	1	3	1	0	0	0	1	0	1	1	1	0	1	1	1	1	0	1	2	2	3	3	3	3	2	2	2	24	-0.970343	0	4	4	3	0	3	3	0	0	3	4
1392	6.99337	1	7	3	2	1	1	0	0	1	3	2	0	0	1	0	0	1	1	1	1	1	1	1	1	0	0	3	4	4	4	4	4	3	3	1	31	0.105779	1	4	3	2	1	4	4	1	3	3	4
1393	6.99337	1	7	3	2	1	1	2	2	1	3	2	0	0	1	1	1	1	1	1	1	1	1	1	0	1	1	4	3	3	4	4	4	3	3	3	34	0.566974	1	3	3	3	3	3	3	3	3	3	3
1394	6.99337	0	7	3	2	1	1	0	0	1	3	2	0	0	0	0	0	1	1	1	1	1	1	0	0	1	1	4	4	4	4	4	4	4	3	4	39	1.33563	1	4	4	4	4	4	4	4	4	4	4
1395	6.99337	1	7	3	2	1	1	1	0	1	0	5	1	1	1	0	0	1	1	1	1	0	1	1	1	0	0	3	3	3	3	3	3	3	3	3	30	-0.047953	0	3	3	3	3	3	3	3	3	3	3
1396	6.99337	1	7	3	2	1	1	2	3	1	5	0	0	0	0	1	1	1	1	1	1	1	0	1	1	1	0	3	3	2	3	4	4	3	3	1	28	-0.355416	0	4	3	3	3	3	4	4	3	3	4
1397	6.99337	1	7	3	2	1	1	1	2	1	5	0	0	0	1	0	1	1	1	1	1	1	0	1	1	0	0	3	3	3	3	3	3	3	3	2	28	-0.355416	0	3	3	3	3	3	3	3	3	3	3
1398	6.99337	1	7	3	2	1	1	2	3	1	0	3	1	0	0	0	1	1	1	1	1	1	1	1	0	0	0	3	3	2	3	3	3	3	3	2	28	-0.355416	0	3	3	3	3	3	3	3	3	3	3
1399	6.99337	1	7	3	2	1	1	1	2	1	1	2	1	1	0	0	1	1	1	1	0	1	1	1	1	1	1	3	2	2	3	4	4	4	3	3	30	-0.047953	0	3	3	3	3	3	3	3	3	3	3
1400	6.99337	1	7	3	2	1	1	1	1	1	3	2	0	0	0	0	0	1	0	1	1	1	1	1	1	0	0	2	3	2	3	3	3	3	2	2	25	-0.816612	0	3	3	2	2	3	3	3	3	3	3
1401	6.99337	0	7	3	2	1	1	1	1	1	5	0	0	0	0	1	0	1	1	0	1	1	0	1	1	0	0	3	2	3	3	3	3	2	2	2	25	-0.816612	0	3	3	2	2	3	2	3	3	2	2
1402	6.99337	1	7	3	2	1	1	2	2	1	3	2	0	0	1	0	1	1	1	1	1	1	1	1	0	1	1	2	3	3	3	3	3	3	3	2	27	-0.509148	0	3	3	3	3	3	3	3	3	3	3
1403	6.99337	1	7	3	2	1	1	1	0	1	4	0	0	1	0	0	0	0	1	1	1	0	0	1	1	0	0	4	3	0	4	4	4	4	3	3	32	0.25951	1	2	2	2	2	2	2	2	2	2	2
1404	6.99337	1	7	3	2	1	1	2	2	1	4	0	0	1	0	0	0	1	0	1	1	1	0	1	1	0	0	3	3	3	3	3	3	3	3	3	29	-0.201685	0	4	4	3	4	4	4	4	4	4	4
1405	6.99337	1	7	3	2	1	1	0	0	1	4	0	0	1	0	1	0	1	1	1	1	1	0	1	1	1	0	3	4	4	4	3	4	3	3	3	34	0.566974	1	4	4	4	4	4	4	4	4	4	4
1406	6.99337	1	7	3	2	1	1	2	2	1	0	3	1	0	0	0	0	0	1	1	0	1	1	0	0	0	0	2	3	3	3	3	3	3	2	2	26	-0.66288	0	3	3	2	2	2	2	2	2	3	3
1407	6.99337	1	7	3	2	1	1	2	3	1	0	3	1	1	1	1	1	1	1	1	1	1	1	1	1	1	1	0	0	0	0	0	0	0	4	4	8	-3.43005	0	0	0	0	0	0	0	0	0	4	4
1408	5.82459	1	7	3	2	1	1	1	1	1	2	0	1	0	0	1	0	1	1	1	1	1	0	1	1	1	1	3	3	3	3	3	3	3	3	3	30	-0.047953	0	3	3	3	3	3	3	3	3	3	3
1409	5.82459	1	7	3	2	1	1	2	2	1	5	0	0	0	0	0	0	1	1	1	1	1	0	0	1	0	0	3	4	4	4	4	4	4	4	4	39	1.33563	1	4	4	4	4	4	4	4	4	4	4
1410	5.82459	0	7	3	2	1	1	1	0	1	2	0	1	0	0	1	0	0	0	1	1	1	0	1	0	1	1	3	3	3	3	3	3	3	3	3	30	-0.047953	0	4	4	4	4	4	4	4	4	4	4
1411	9.21957	1	6	2	0	2	0	2	2	3	5	0	0	0	0	0	0	1	0	1	1	1	0	0	0	0	0	3	3	2	3	3	3	3	3	2	27	-0.509148	0	3	3	3	3	3	3	3	3	3	3
1412	9.21957	1	3	2	0	1	1	2	2	3	5	0	0	0	0	0	0	1	0	1	1	1	0	0	0	0	0	3	3	2	3	3	3	3	3	2	27	-0.509148	0	3	3	3	3	3	3	3	3	3	3
1413	6.45736	1	7	3	2	1	1	1	0	2	5	0	0	0	0	0	0	1	1	1	1	1	0	0	0	1	1	3	4	4	4	4	4	3	3	3	35	0.720705	1	3	3	3	3	3	3	3	3	3	3
1414	6.45736	1	7	3	2	1	1	1	0	2	5	0	0	0	0	0	0	1	1	1	1	1	0	0	0	1	1	3	4	4	4	4	4	3	3	3	35	0.720705	1	3	3	3	3	3	3	3	3	3	3
1415	6.45736	1	7	3	2	1	1	1	0	2	5	0	0	0	0	0	0	1	1	1	1	1	0	0	0	1	1	3	4	4	4	4	4	3	3	3	35	0.720705	1	3	3	3	3	3	3	3	3	3	3
1416	6.45736	1	7	3	2	1	1	0	0	2	5	0	0	0	0	0	0	1	1	1	1	1	0	0	0	1	1	3	4	4	4	4	4	3	3	3	35	0.720705	1	3	3	3	3	3	3	3	3	3	3
1417	6.45736	1	7	3	2	1	1	1	0	2	5	0	0	0	0	0	0	1	1	1	1	1	0	0	0	1	1	3	4	4	4	4	4	3	3	3	35	0.720705	1	3	3	3	3	3	3	3	3	3	3
1418	6.45736	1	7	3	2	1	1	0	0	2	5	0	0	0	0	0	0	1	1	1	1	1	0	0	0	1	1	3	4	4	4	4	4	3	3	3	35	0.720705	1	3	3	3	3	3	3	3	3	3	3
1419	6.45736	1	7	3	2	1	1	1	0	2	5	0	0	0	0	0	0	1	1	1	1	1	0	0	0	1	1	3	4	4	4	4	4	3	3	3	35	0.720705	1	3	3	3	3	3	3	3	3	3	3
1420	6.45736	1	7	3	2	1	1	1	0	2	5	0	0	0	0	0	0	1	1	1	1	1	0	0	0	1	1	3	4	4	4	4	4	3	3	3	35	0.720705	1	3	3	3	3	3	3	3	3	3	3
1421	11.8631	1	7	3	2	1	1	1	0	5	5	0	0	0	0	0	1	1	1	1	1	1	0	0	0	0	1	3	4	4	4	4	4	4	3	3	37	1.02817	1	3	3	3	3	3	3	3	3	3	3
1422	8.19517	0	7	2	0	1	1	1	1	3	5	0	0	0	1	0	1	1	1	1	1	1	0	1	0	1	1	3	3	2	4	3	3	3	3	2	29	-0.201685	0	3	3	3	3	3	3	3	3	3	3
1423	8.19517	1	7	2	0	1	1	0	0	3	0	3	1	0	0	0	1	1	1	1	1	1	1	1	0	1	1	2	2	2	3	2	3	3	2	2	23	-1.12407	0	3	3	3	3	3	3	3	3	3	3
1424	8.19517	1	7	2	0	1	1	1	1	3	5	0	0	0	0	0	0	1	0	1	0	1	0	1	1	0	0	0	0	0	0	0	0	0	4	2	8	-3.43005	0	3	3	0	0	0	3	0	0	3	3
1425	8.19517	1	7	2	0	1	1	0	0	3	5	0	0	0	0	0	0	1	1	1	1	1	0	1	0	1	1	3	3	3	4	4	4	4	3	3	34	0.566974	1	4	4	3	3	3	3	2	2	4	4
1426	8.19517	0	7	2	0	1	1	0	0	3	5	0	0	1	0	0	0	1	0	1	1	1	0	1	0	1	1	3	4	4	4	4	4	4	4	3	37	1.02817	1	3	3	3	3	3	3	3	3	3	3
1427	8.19517	0	7	2	0	1	1	1	1	3	5	0	0	0	0	1	1	1	1	1	1	1	0	1	0	1	1	3	3	2	4	3	3	3	3	2	29	-0.201685	0	3	3	3	3	3	3	3	3	3	3
1428	8.19517	1	7	2	0	1	1	0	0	3	0	3	1	0	0	0	1	1	1	1	1	1	1	1	0	1	1	2	2	2	3	2	3	3	2	2	23	-1.12407	0	3	3	3	3	3	3	3	3	3	3
1429	8.19517	1	7	2	0	1	1	1	0	3	0	3	1	0	0	0	1	1	1	1	1	1	1	1	0	1	1	2	2	2	3	2	3	3	2	2	23	-1.12407	0	3	3	3	3	3	3	3	3	3	3
1430	6.96763	1	7	3	2	1	1	1	1	4	0	5	1	1	0	1	0	1	0	1	1	0	1	1	1	0	0	3	3	3	3	3	3	3	3	3	30	-0.047953	0	2	2	2	2	2	2	2	2	2	2
1431	6.96763	1	7	3	2	1	1	2	2	4	4	0	0	1	0	0	1	1	1	1	0	1	0	1	0	0	0	3	4	4	4	4	3	4	3	3	35	0.720705	1	4	4	4	4	4	4	4	4	4	4
1432	6.96763	1	7	3	2	1	1	2	2	4	0	5	1	0	0	0	1	1	1	1	1	1	1	0	0	1	1	0	1	1	0	0	0	0	1	1	5	-3.89125	0	3	3	3	3	0	0	3	3	3	3
1433	6.96763	1	7	3	2	1	1	2	2	4	4	0	0	0	0	0	1	1	1	1	0	1	0	0	0	1	1	3	3	3	3	3	3	3	3	3	30	-0.047953	0	3	3	3	3	3	3	3	3	3	3
1434	6.96763	1	7	3	2	1	1	1	0	4	4	0	0	0	0	0	0	1	1	1	0	1	0	0	1	0	1	3	4	4	4	4	4	3	3	3	35	0.720705	1	3	3	3	3	4	4	4	4	4	4
1435	6.96763	1	7	3	2	1	1	0	0	4	4	0	0	0	0	0	1	0	1	1	1	1	0	1	1	1	1	3	4	4	4	4	4	4	4	3	37	1.02817	1	3	3	3	3	3	3	3	3	3	3
1436	6.96763	1	7	3	2	1	1	0	1	4	1	5	1	1	0	1	0	0	0	1	0	1	1	0	1	1	1	4	3	3	3	3	3	3	3	4	33	0.413242	1	4	4	4	4	4	4	4	4	4	4
1437	6.96763	1	7	3	2	1	1	1	0	4	0	5	1	0	0	0	0	1	1	1	1	1	1	1	1	1	1	4	4	4	4	4	4	4	4	4	40	1.48936	1	4	4	4	4	4	4	4	4	4	4
1438	6.96763	1	7	3	2	1	1	1	0	4	0	5	1	1	0	1	0	0	0	1	0	1	1	1	0	0	0	3	3	3	3	3	3	3	3	3	30	-0.047953	0	3	3	2	2	2	2	2	2	3	3
1439	6.96763	1	7	3	2	1	1	0	0	4	0	3	1	0	0	0	0	1	1	1	0	1	1	0	0	1	1	3	3	3	3	3	3	3	3	3	30	-0.047953	0	3	3	3	3	3	3	3	3	3	3
1440	6.96763	1	7	3	2	1	1	2	0	4	5	0	0	0	0	0	0	0	0	1	0	0	0	1	0	0	0	3	3	3	3	3	3	3	3	3	30	-0.047953	0	3	3	3	3	3	3	3	3	3	3
1441	6.96763	1	7	3	2	1	1	1	1	4	0	5	1	1	0	1	0	1	0	1	1	0	1	1	1	0	0	3	3	3	3	3	3	3	3	3	30	-0.047953	0	2	2	2	2	2	2	2	2	2	2
1442	6.96763	1	7	3	2	1	1	2	2	4	4	0	0	1	0	0	1	1	1	1	0	1	0	1	0	0	0	3	4	4	4	4	3	4	3	3	35	0.720705	1	4	4	4	4	4	4	4	4	4	4
1443	6.96763	1	7	3	2	1	1	2	2	4	0	5	1	0	0	0	1	1	1	1	1	1	1	0	0	1	1	0	1	1	0	0	0	0	1	1	5	-3.89125	0	3	3	3	3	0	0	3	3	3	3
1444	6.96763	1	7	3	2	1	1	2	2	4	4	0	0	0	0	0	1	1	1	1	0	1	0	0	0	1	1	3	3	3	3	3	3	3	3	3	30	-0.047953	0	3	3	3	3	3	3	3	3	3	3
1445	6.96763	1	7	3	2	1	1	1	0	4	4	0	0	0	0	0	0	1	1	1	0	1	0	0	1	0	1	3	4	4	4	4	4	3	3	3	35	0.720705	1	3	3	3	3	4	4	4	4	4	4
1446	6.96763	1	7	3	2	1	1	0	0	4	4	0	0	0	0	0	1	0	1	1	1	1	0	1	1	1	1	3	4	4	4	4	4	4	4	3	37	1.02817	1	3	3	3	3	3	3	3	3	3	3
1447	6.96763	1	7	3	2	1	1	0	1	4	1	5	1	1	0	1	0	0	0	1	0	1	1	0	1	1	1	4	3	3	3	3	3	3	3	4	33	0.413242	1	4	4	4	4	4	4	4	4	4	4
1448	6.96763	1	7	3	2	1	1	1	0	4	0	5	1	0	0	0	0	1	1	1	1	1	1	1	1	1	1	4	4	4	4	4	4	4	4	4	40	1.48936	1	4	4	4	4	4	4	4	4	4	4
1449	6.96763	1	7	3	2	1	1	1	0	4	0	5	1	1	0	1	0	0	0	1	0	1	1	1	0	0	0	3	3	3	3	3	3	3	3	3	30	-0.047953	0	3	3	2	2	2	2	2	2	3	3
1450	6.96763	1	7	3	2	1	1	0	0	4	0	3	1	0	0	0	0	1	1	1	0	1	1	0	0	1	1	3	3	3	3	3	3	3	3	3	30	-0.047953	0	3	3	3	3	3	3	3	3	3	3
1451	6.96763	1	7	3	2	1	1	2	0	4	5	0	0	0	0	0	0	0	0	1	0	0	0	1	0	0	0	3	3	3	3	3	3	3	3	3	30	-0.047953	0	3	3	3	3	3	3	3	3	3	3
1452	6.96763	1	7	3	2	1	1	1	1	4	0	5	1	1	0	1	0	1	0	1	1	0	1	1	1	0	0	3	3	3	3	3	3	3	3	3	30	-0.047953	0	2	2	2	2	2	2	2	2	2	2
1453	6.96763	1	7	3	2	1	1	2	2	4	4	0	0	1	0	0	1	1	1	1	0	1	0	1	0	0	0	3	4	4	4	4	3	4	3	3	35	0.720705	1	4	4	4	4	4	4	4	4	4	4
1454	6.96763	1	7	3	2	1	1	2	2	4	0	5	1	0	0	0	1	1	1	1	1	1	1	0	0	1	1	0	1	1	0	0	0	0	1	1	5	-3.89125	0	3	3	3	3	0	0	3	3	3	3
1455	6.96763	1	7	3	2	1	1	2	2	4	4	0	0	0	0	0	1	1	1	1	0	1	0	0	0	1	1	3	3	3	3	3	3	3	3	3	30	-0.047953	0	3	3	3	3	3	3	3	3	3	3
1456	6.96763	1	7	3	2	1	1	1	0	4	4	0	0	0	0	0	0	1	1	1	0	1	0	0	1	0	1	3	4	4	4	4	4	3	3	3	35	0.720705	1	3	3	3	3	4	4	4	4	4	4
1457	6.96763	1	7	3	2	1	1	0	0	4	4	0	0	0	0	0	1	0	1	1	1	1	0	1	1	1	1	3	4	4	4	4	4	4	4	3	37	1.02817	1	3	3	3	3	3	3	3	3	3	3
1458	6.96763	1	7	3	2	1	1	0	1	4	1	5	1	1	0	1	0	0	0	1	0	1	1	0	1	1	1	4	3	3	3	3	3	3	3	4	33	0.413242	1	4	4	4	4	4	4	4	4	4	4
1459	6.96763	1	7	3	2	1	1	1	0	4	0	5	1	0	0	0	0	1	1	1	1	1	1	1	1	1	1	4	4	4	4	4	4	4	4	4	40	1.48936	1	4	4	4	4	4	4	4	4	4	4
1460	6.96763	1	7	3	2	1	1	1	0	4	0	5	1	1	0	1	0	0	0	1	0	1	1	1	0	0	0	3	3	3	3	3	3	3	3	3	30	-0.047953	0	3	3	2	2	2	2	2	2	3	3
1461	6.96763	1	7	3	2	1	1	0	0	4	0	3	1	0	0	0	0	1	1	1	0	1	1	0	0	1	1	3	3	3	3	3	3	3	3	3	30	-0.047953	0	3	3	3	3	3	3	3	3	3	3
1462	6.96763	1	7	3	2	1	1	2	0	4	5	0	0	0	0	0	0	0	0	1	0	0	0	1	0	0	0	3	3	3	3	3	3	3	3	3	30	-0.047953	0	3	3	3	3	3	3	3	3	3	3
1463	6.96763	1	7	3	2	1	1	1	1	4	0	5	1	1	0	1	0	1	0	1	1	0	1	1	1	0	0	3	3	3	3	3	3	3	3	3	30	-0.047953	0	2	2	2	2	2	2	2	2	2	2
1464	6.96763	1	7	3	2	1	1	2	2	4	4	0	0	1	0	0	1	1	1	1	0	1	0	1	0	0	0	3	4	4	4	4	3	4	3	3	35	0.720705	1	4	4	4	4	4	4	4	4	4	4
1465	6.96763	1	7	3	2	1	1	2	2	4	0	5	1	0	0	0	1	1	1	1	1	1	1	0	0	1	1	0	1	1	0	0	0	0	1	1	5	-3.89125	0	3	3	3	3	0	0	3	3	3	3
1466	6.96763	1	7	3	2	1	1	2	2	4	4	0	0	0	0	0	1	1	1	1	0	1	0	0	0	1	1	3	3	3	3	3	3	3	3	3	30	-0.047953	0	3	3	3	3	3	3	3	3	3	3
1467	6.96763	1	7	3	2	1	1	2	0	4	5	0	0	0	0	0	0	0	0	1	0	0	0	1	0	0	0	3	3	3	3	3	3	3	3	3	30	-0.047953	0	3	3	3	3	3	3	3	3	3	3
1468	6.96763	1	7	3	2	1	1	1	1	4	0	5	1	1	0	1	0	1	0	1	1	0	1	1	1	0	0	3	3	3	3	3	3	3	3	3	30	-0.047953	0	2	2	2	2	2	2	2	2	2	2
1469	6.96763	1	7	3	2	1	1	2	2	4	4	0	0	1	0	0	1	1	1	1	0	1	0	1	0	0	0	3	4	4	4	4	3	4	3	3	35	0.720705	1	4	4	4	4	4	4	4	4	4	4
1470	6.96763	1	7	3	2	1	1	2	2	4	0	5	1	0	0	0	1	1	1	1	1	1	1	0	0	1	1	0	1	1	0	0	0	0	1	1	5	-3.89125	0	3	3	3	3	0	0	3	3	3	3
1471	6.96763	1	7	3	2	1	1	2	2	4	4	0	0	0	0	0	1	1	1	1	0	1	0	0	0	1	1	3	3	3	3	3	3	3	3	3	30	-0.047953	0	3	3	3	3	3	3	3	3	3	3
1472	6.96763	1	7	3	2	1	1	1	0	4	4	0	0	0	0	0	0	1	1	1	0	1	0	0	1	0	1	3	4	4	4	4	4	3	3	3	35	0.720705	1	3	3	3	3	4	4	4	4	4	4
1473	6.96763	1	7	3	2	1	1	0	0	4	4	0	0	0	0	0	1	0	1	1	1	1	0	1	1	1	1	3	4	4	4	4	4	4	4	3	37	1.02817	1	3	3	3	3	3	3	3	3	3	3
1474	6.96763	1	7	3	2	1	1	0	1	4	1	5	1	1	0	1	0	0	0	1	0	1	1	0	1	1	1	4	3	3	3	3	3	3	3	4	33	0.413242	1	4	4	4	4	4	4	4	4	4	4
1475	6.96763	1	7	3	2	1	1	1	0	4	0	5	1	0	0	0	0	1	1	1	1	1	1	1	1	1	1	4	4	4	4	4	4	4	4	4	40	1.48936	1	4	4	4	4	4	4	4	4	4	4
1476	4.18822	1	7	3	2	1	1	1	0	6	5	0	0	0	0	0	0	1	0	1	1	0	0	0	0	0	0	3	3	3	3	3	3	3	3	3	30	-0.047953	0	3	3	3	3	3	3	3	3	3	3
1477	4.18822	1	7	3	2	1	1	0	0	6	5	0	0	0	0	0	0	1	1	1	1	1	0	1	1	1	0	3	4	4	4	4	4	3	3	3	35	0.720705	1	3	3	4	4	4	4	4	3	3	3
1478	4.18822	1	7	3	2	1	1	1	1	6	5	0	0	0	0	0	0	1	0	1	1	1	0	0	0	0	1	4	4	4	4	4	4	4	4	4	40	1.48936	1	3	3	4	4	4	4	4	4	4	3
1479	4.18822	1	7	3	2	1	1	2	3	6	5	0	0	0	0	0	0	1	0	1	0	1	0	0	0	1	1	3	3	0	3	3	3	3	3	3	27	-0.509148	0	3	3	3	0	3	3	3	3	3	3
1480	4.18822	1	7	3	2	1	1	1	0	6	5	0	0	0	0	0	0	1	0	1	1	0	0	0	0	0	0	3	3	3	3	3	3	3	3	3	30	-0.047953	0	3	3	3	3	3	3	3	3	3	3
1481	4.18822	1	7	3	2	1	1	0	0	6	5	0	0	0	0	0	0	1	1	1	1	1	0	1	1	1	0	3	4	4	4	4	4	3	3	3	35	0.720705	1	3	3	4	4	4	4	4	3	3	3
1482	4.18822	1	7	3	2	1	1	1	1	6	5	0	0	0	0	0	0	1	0	1	1	1	0	0	0	0	1	4	4	4	4	4	4	4	4	4	40	1.48936	1	3	3	4	4	4	4	4	4	4	3
1483	4.18822	1	7	3	2	1	1	2	3	6	5	0	0	0	0	0	0	1	0	1	0	1	0	0	0	1	1	3	3	0	3	3	3	3	3	3	27	-0.509148	0	3	3	3	0	3	3	3	3	3	3
1484	4.18822	1	7	3	2	1	1	1	1	6	5	0	0	0	0	0	0	1	1	0	1	1	0	0	0	0	0	3	3	3	3	3	3	3	3	3	30	-0.047953	0	3	3	3	3	3	3	3	3	3	3
1485	4.18822	0	7	3	2	1	1	2	0	6	5	0	0	0	0	0	1	0	1	1	1	1	0	0	0	1	1	4	4	4	4	4	4	4	4	4	40	1.48936	1	4	4	4	4	4	4	4	4	4	4
1486	4.18822	0	7	3	2	1	1	2	0	6	5	0	0	0	0	0	1	0	1	1	1	1	0	0	0	1	1	4	4	4	4	4	4	4	4	4	40	1.48936	1	4	4	4	4	4	4	4	4	4	4
1487	4.18822	0	7	3	2	1	1	2	0	6	5	0	0	0	0	0	1	0	1	1	1	1	0	0	0	1	1	4	4	4	4	4	4	4	4	4	40	1.48936	1	4	4	4	4	4	4	4	4	4	4
1488	4.18822	0	7	3	2	1	1	2	0	6	5	0	0	0	0	0	1	0	1	1	1	1	0	0	0	1	1	4	4	4	4	4	4	4	4	4	40	1.48936	1	4	4	4	4	4	4	4	4	4	4
1489	7.2739	1	8	3	2	1	1	1	1	4	4	0	0	0	0	0	0	1	1	1	1	1	0	0	0	1	1	3	4	4	3	3	4	3	3	3	33	0.413242	1	3	3	2	2	3	3	3	3	3	3
1490	6.20643	1	8	3	2	1	1	0	0	1	4	5	0	0	0	1	0	1	1	1	1	0	1	1	0	1	0	0	0	0	0	0	0	0	4	4	8	-3.43005	0	4	3	2	2	3	3	2	2	2	4
1491	6.20643	1	8	3	2	1	1	0	0	1	4	0	0	0	0	0	1	1	1	1	1	1	0	1	0	1	1	3	4	0	4	4	4	4	4	3	33	0.413242	1	4	4	2	2	4	4	4	2	4	4
1492	6.20643	1	8	3	2	1	1	1	1	1	4	0	0	0	0	0	1	1	1	1	1	1	0	1	1	1	1	4	4	4	4	4	4	4	4	4	40	1.48936	1	4	4	4	4	4	4	4	4	4	4
1493	5.81418	1	8	3	2	1	1	1	1	6	5	0	0	0	0	0	0	0	0	1	0	1	0	0	0	0	0	3	3	3	3	3	3	3	3	3	30	-0.047953	0	4	4	4	4	4	4	4	4	4	4
1494	5.81418	1	8	3	2	1	1	1	1	6	0	3	1	0	0	0	0	1	1	1	0	1	1	0	0	0	0	3	3	3	3	3	3	3	3	3	30	-0.047953	0	4	4	4	4	4	4	4	4	4	4
1495	5.81418	1	8	3	2	1	1	0	1	6	5	0	0	0	0	0	0	1	1	1	0	1	0	0	0	0	0	3	3	3	3	3	3	3	3	3	30	-0.047953	0	4	4	4	4	4	4	4	4	4	4
1496	5.81418	0	8	3	2	1	1	0	0	6	5	0	0	0	0	0	0	1	1	1	1	1	0	1	0	0	0	4	4	4	4	4	4	4	4	4	40	1.48936	1	4	4	4	4	4	4	4	4	4	4
1497	5.81418	1	8	3	2	1	1	1	1	6	5	0	0	0	0	0	0	1	0	1	1	1	0	1	1	0	0	3	3	3	3	3	3	3	3	3	30	-0.047953	0	3	3	3	3	3	3	3	3	3	3
1498	5.81418	1	8	3	2	1	1	1	1	6	5	0	0	0	0	0	0	1	1	0	1	1	0	0	0	0	0	3	3	3	3	3	3	3	3	3	30	-0.047953	0	3	3	3	3	3	3	3	3	3	3
1499	5.81418	0	8	3	2	1	1	2	0	6	5	0	0	0	0	0	1	0	1	1	1	1	0	0	0	1	1	4	4	4	4	4	4	4	4	4	40	1.48936	1	4	4	4	4	4	4	4	4	4	4
1500	5.81418	1	8	3	2	1	1	1	1	6	5	0	0	0	0	0	0	1	1	1	0	1	0	0	0	0	0	3	2	3	4	3	2	3	4	3	31	0.105779	1	3	3	3	3	3	3	3	3	3	3
1501	5.81418	0	8	3	2	1	1	1	0	6	5	0	0	0	0	0	1	1	0	1	0	0	0	0	0	0	0	2	2	2	2	2	2	2	2	1	18	-1.89273	0	4	3	3	3	3	3	3	3	3	4
1502	5.81418	1	8	3	2	1	1	0	1	6	5	0	0	0	0	0	0	1	1	1	0	1	0	0	0	0	0	3	3	3	3	3	3	3	3	3	30	-0.047953	0	4	4	4	4	4	4	4	4	4	4
1503	5.81418	1	8	3	2	1	1	0	1	6	5	0	0	0	0	0	0	0	1	1	0	1	0	0	0	0	0	3	3	3	3	3	3	3	3	3	30	-0.047953	0	4	4	4	4	4	4	4	4	4	4
1504	5.81418	1	8	3	2	1	1	0	1	6	5	0	0	0	0	0	0	1	0	1	0	1	0	0	0	0	0	3	3	3	3	3	3	3	3	3	30	-0.047953	0	4	4	4	4	4	4	4	4	4	4
1505	5.81418	1	8	3	2	1	1	0	1	6	5	0	0	0	0	0	1	1	1	1	0	1	0	0	0	0	0	3	3	3	3	3	3	3	3	3	30	-0.047953	0	4	4	4	4	4	4	4	4	4	4
1506	5.81418	1	8	3	2	1	1	0	0	6	5	0	0	0	0	0	1	1	1	1	0	1	0	0	0	0	0	3	3	3	3	3	3	3	3	3	30	-0.047953	0	3	3	3	3	3	3	3	3	3	3
1507	14.4582	1	8	3	2	1	1	1	1	5	5	0	0	0	0	0	1	1	1	1	0	1	0	1	0	0	0	3	3	3	3	3	3	3	3	3	30	-0.047953	0	4	4	4	4	4	4	4	4	4	4
1508	5.81418	1	8	3	2	1	1	0	1	6	5	0	0	0	0	0	0	1	1	1	1	1	0	0	0	0	0	3	3	3	3	3	3	3	3	3	30	-0.047953	0	4	4	4	4	4	4	4	4	4	4
1509	5.81418	1	8	3	2	1	1	1	1	6	5	0	0	0	0	0	0	1	0	1	0	1	0	0	0	0	0	3	3	3	3	3	3	3	3	3	30	-0.047953	0	4	4	4	4	4	4	4	4	4	4
1510	5.81418	1	8	3	2	1	1	0	1	6	5	0	0	0	0	0	1	1	1	1	0	1	0	0	0	0	0	3	3	3	3	3	3	3	3	3	30	-0.047953	0	4	4	4	4	4	4	4	4	4	4
1511	5.81418	1	8	3	2	1	1	1	1	6	5	0	0	0	0	0	1	1	1	1	0	1	0	0	0	0	0	3	3	3	3	3	3	3	3	3	30	-0.047953	0	4	4	4	4	4	4	4	4	4	4
1512	5.81418	1	8	3	2	1	1	0	1	6	5	0	0	0	0	0	0	1	0	1	0	1	0	0	0	0	0	3	3	3	3	3	3	3	3	3	30	-0.047953	0	4	4	4	4	4	4	4	4	4	4
1513	5.81418	1	8	3	2	1	1	0	1	6	0	3	1	0	0	0	0	1	0	1	0	1	1	0	0	0	0	3	3	3	3	3	3	3	3	3	30	-0.047953	0	4	4	4	4	4	4	4	4	4	4
1514	5.81418	1	8	3	2	1	1	0	1	6	5	0	0	0	0	0	1	1	1	1	0	1	0	0	0	0	0	3	3	3	3	3	3	3	3	3	30	-0.047953	0	4	4	4	4	4	4	4	4	4	4
1515	5.81418	1	8	3	2	1	1	1	2	6	4	0	0	0	0	0	0	0	0	1	1	0	0	1	0	0	0	0	0	0	0	0	0	0	4	4	8	-3.43005	0	4	3	1	1	3	3	1	1	1	4
1516	5.81418	1	8	3	2	1	1	2	3	6	4	0	0	1	0	0	0	0	0	1	1	1	0	1	1	1	1	3	4	4	3	3	4	4	3	3	34	0.566974	1	3	3	3	3	3	3	3	3	3	3
1517	5.81418	1	8	3	2	1	1	2	3	6	0	3	1	1	0	0	0	0	1	1	1	1	1	0	0	0	0	3	2	2	3	3	3	3	3	2	26	-0.66288	0	3	3	3	3	3	3	3	3	3	3
1518	5.81418	1	8	3	2	1	1	2	2	6	4	0	0	1	0	0	0	1	1	1	1	1	0	1	1	0	0	1	1	1	1	1	1	1	1	1	10	-3.12259	0	3	2	2	2	2	2	2	2	2	2
1519	5.81418	1	8	3	2	1	1	0	0	6	0	3	1	0	0	0	0	1	1	1	1	0	1	0	0	0	0	2	3	3	3	3	3	3	3	2	27	-0.509148	0	3	3	3	2	2	2	2	2	3	3
1520	5.81418	1	8	3	2	1	1	1	1	6	5	0	0	0	0	0	0	0	1	1	1	1	0	1	0	0	0	3	4	4	4	4	4	4	3	3	36	0.874437	1	4	4	4	4	4	4	4	4	4	4
1521	14.4582	1	8	3	2	1	1	1	1	5	5	0	0	0	0	0	0	1	1	1	1	1	0	1	0	0	0	4	3	3	3	3	3	3	3	2	30	-0.047953	0	3	3	3	2	3	3	2	3	3	3
1522	5.81418	0	8	3	2	1	1	1	2	6	5	0	0	0	0	0	0	1	1	1	0	1	0	0	0	0	0	4	4	4	4	4	4	4	4	4	40	1.48936	1	3	3	3	3	3	3	3	3	3	3
1523	5.81418	1	8	3	2	1	1	2	3	6	4	0	0	0	0	0	1	1	1	1	0	1	0	0	0	0	1	3	3	3	3	3	3	3	3	3	30	-0.047953	0	3	3	3	3	3	3	3	3	3	3
1524	5.81418	1	8	3	2	1	1	1	1	6	5	0	0	0	0	0	0	1	1	1	1	1	0	1	0	0	0	3	3	2	4	4	4	2	2	2	28	-0.355416	0	4	3	3	3	3	3	3	3	3	3
1525	5.81418	1	8	3	2	1	1	0	1	6	5	0	0	0	0	0	0	0	0	1	0	1	0	0	0	0	0	3	3	3	3	3	3	3	3	3	30	-0.047953	0	4	4	4	4	4	4	4	4	4	4
1526	5.81418	1	8	3	2	1	1	1	1	6	5	0	0	0	0	0	0	0	1	1	0	1	0	0	0	0	0	3	3	3	3	3	3	3	3	3	30	-0.047953	0	4	4	4	4	4	4	4	4	4	4
1527	5.81418	1	8	3	2	1	1	0	1	6	5	0	0	0	0	0	1	1	0	1	0	1	0	0	0	0	0	3	3	3	3	3	3	3	3	3	30	-0.047953	0	4	4	4	4	4	4	4	4	4	4
1528	5.81418	1	8	3	2	1	1	0	1	6	5	0	0	0	0	0	0	1	0	1	0	1	0	0	0	0	0	3	3	3	3	3	3	3	3	3	30	-0.047953	0	4	4	4	4	4	4	4	4	4	4
1529	5.81418	1	8	3	2	1	1	1	1	6	5	0	0	0	0	0	0	1	1	1	1	1	0	0	0	1	1	3	3	3	3	3	3	3	3	3	30	-0.047953	0	3	3	3	3	3	3	3	3	3	3
1530	14.4582	1	8	3	2	1	1	0	0	5	0	3	1	0	0	0	0	0	0	1	1	1	1	0	0	0	0	4	4	2	4	4	4	4	4	4	38	1.1819	1	4	4	3	2	4	3	4	3	4	4
1531	14.4582	1	8	3	2	1	1	0	0	5	5	0	0	0	0	0	0	0	1	1	0	1	0	0	0	0	1	3	3	3	4	4	4	3	3	3	33	0.413242	1	4	4	4	4	4	4	4	4	4	4
1532	6.4325	0	8	3	2	1	1	1	2	3	2	0	1	0	0	0	0	1	1	1	0	1	0	0	0	0	0	4	4	4	4	4	4	4	4	4	40	1.48936	1	4	4	4	4	4	4	4	4	4	4
1533	5.89646	1	8	3	2	1	1	1	2	3	4	0	0	0	1	0	1	1	1	1	1	1	0	1	1	1	1	3	4	4	4	4	4	4	4	3	37	1.02817	1	3	3	4	4	4	4	4	4	4	3
1534	7.81176	0	8	3	2	1	1	0	0	0	0	3	1	0	0	1	0	1	1	1	1	1	1	1	0	1	1	2	3	0	3	3	4	2	2	2	23	-1.12407	0	3	3	3	0	3	3	3	0	3	4
1535	7.81176	1	8	3	2	1	1	0	0	0	0	4	1	0	0	0	1	0	1	1	1	1	1	1	1	1	1	1	3	3	4	4	4	4	2	1	28	-0.355416	0	4	4	4	4	4	4	4	4	4	4
1536	7.81176	1	8	3	2	1	1	0	0	0	0	3	1	0	1	1	0	1	1	1	1	1	1	1	1	1	1	3	3	3	4	4	4	3	3	3	33	0.413242	1	3	3	3	3	3	3	3	3	3	3
1537	7.81176	1	8	3	2	1	1	1	2	0	5	2	0	0	1	1	1	1	1	1	1	1	1	1	1	1	1	2	3	3	3	3	3	2	2	2	25	-0.816612	0	4	4	4	4	4	4	4	4	4	4
1538	6.20643	1	8	3	2	1	1	0	0	1	3	1	0	1	0	0	0	1	1	1	1	1	1	1	0	1	1	3	3	0	3	0	3	3	3	4	26	-0.66288	0	3	3	3	0	3	3	3	3	3	4
1539	7.2739	1	8	3	2	1	1	0	0	4	0	3	1	0	0	1	0	1	0	1	1	1	1	1	0	0	0	0	0	0	0	0	0	0	4	4	8	-3.43005	0	0	0	0	0	0	0	0	0	4	4
1540	7.2739	1	8	3	2	1	1	1	1	4	5	0	0	1	0	0	0	1	0	1	1	1	0	0	0	0	0	3	4	2	4	4	3	3	3	3	32	0.25951	1	4	3	4	4	4	4	3	3	3	4
1541	7.2739	1	8	3	2	1	1	2	2	4	3	1	0	0	0	0	1	1	0	1	1	1	1	1	0	1	1	3	3	3	3	3	3	3	3	3	30	-0.047953	0	3	3	3	3	3	3	3	3	3	3
1542	7.2739	1	8	3	2	1	1	2	3	4	4	0	0	0	0	0	0	0	1	1	0	1	0	0	0	0	0	3	2	2	3	3	3	3	3	2	26	-0.66288	0	3	3	3	2	3	3	3	3	3	3
1543	7.2739	1	8	3	2	1	1	0	0	4	4	0	0	0	0	0	0	1	1	1	0	1	0	0	1	1	1	3	3	3	3	3	3	3	3	3	30	-0.047953	0	3	3	3	3	3	3	3	3	3	3
1544	7.2739	1	8	3	2	1	1	0	0	4	4	0	0	0	0	0	0	1	1	1	1	1	0	0	0	1	1	3	3	3	3	3	3	3	3	3	30	-0.047953	0	3	3	3	3	3	3	3	3	3	3
1545	7.2739	1	8	3	2	1	1	1	1	4	0	3	1	0	0	0	0	0	1	1	1	1	1	0	0	1	1	4	3	3	3	3	3	3	3	3	31	0.105779	1	3	3	3	3	3	3	3	3	3	3
1546	7.2739	1	8	3	2	1	1	0	0	4	0	3	1	1	0	0	1	1	1	1	0	1	1	0	0	1	1	3	3	3	3	3	3	3	3	3	30	-0.047953	0	3	3	3	3	3	3	3	3	3	3
1547	7.2739	1	8	3	2	1	1	1	1	4	4	0	0	0	0	0	0	0	0	1	0	1	0	0	0	1	1	3	4	4	4	4	4	4	4	3	38	1.1819	1	4	3	4	4	4	4	4	4	4	4
1548	7.2739	1	8	3	2	1	1	0	1	4	4	0	0	0	0	0	1	0	1	1	1	0	0	0	0	0	0	4	4	3	3	4	3	3	3	4	35	0.720705	1	3	3	3	3	3	3	3	3	3	3
1549	7.2739	1	8	3	2	1	1	1	1	4	4	0	0	0	0	0	0	1	1	1	0	0	0	0	0	0	0	3	3	3	3	3	3	3	3	3	30	-0.047953	0	3	3	3	3	3	3	3	3	3	3
1550	5.89646	1	8	3	2	1	1	1	0	3	1	5	1	1	1	0	0	1	1	1	1	1	1	1	0	0	0	4	4	4	4	4	4	4	4	4	40	1.48936	1	3	3	3	3	3	3	3	3	3	3
1551	7.2739	1	8	3	2	1	1	1	1	4	0	5	1	0	0	0	0	1	1	1	0	1	1	0	0	1	0	3	3	3	3	3	3	3	3	3	30	-0.047953	0	4	4	4	4	4	4	4	4	4	4
1552	7.2739	1	8	3	2	1	1	0	0	4	1	3	1	1	0	0	0	1	1	1	0	1	1	0	0	1	1	3	3	3	4	4	4	3	3	3	33	0.413242	1	3	3	3	3	3	3	3	3	3	3
1553	7.2739	1	8	3	2	1	1	1	2	4	4	0	0	0	0	0	1	1	1	1	1	1	0	0	0	0	0	3	3	3	3	3	3	3	3	3	30	-0.047953	0	2	2	2	2	2	2	2	2	2	2
1554	7.2739	1	8	3	2	1	1	1	0	4	0	3	1	0	0	0	0	0	0	1	1	0	1	0	0	1	0	3	3	3	3	3	3	3	3	3	30	-0.047953	0	3	3	3	3	3	3	3	3	3	3
1555	7.2739	1	8	3	2	1	1	1	2	4	1	3	1	0	0	0	0	1	1	1	1	1	1	1	0	0	0	3	3	3	3	3	3	3	2	2	28	-0.355416	0	3	3	2	2	3	3	3	3	3	3
1556	7.2739	0	8	3	2	1	1	1	1	4	0	3	1	0	0	0	0	1	1	1	1	1	1	1	0	0	0	4	4	4	4	4	4	4	4	4	40	1.48936	1	4	4	4	4	4	4	4	4	4	4
1557	7.2739	1	8	3	2	1	1	0	1	4	0	4	1	0	0	0	0	1	1	1	1	1	1	1	0	0	0	4	4	4	4	4	4	4	4	4	40	1.48936	1	4	4	4	4	4	4	4	4	4	4
1558	7.2739	1	8	3	2	1	1	0	0	4	0	3	1	0	0	0	1	1	1	1	0	1	1	0	0	0	0	4	4	4	4	4	4	4	4	4	40	1.48936	1	0	3	0	0	3	3	0	0	4	3
1559	7.2739	1	8	3	2	1	1	2	3	4	5	0	0	1	0	0	1	1	1	1	0	1	0	0	0	0	0	3	3	3	4	4	4	3	3	3	31	0.105779	1	0	3	0	0	3	3	0	0	4	3
1560	6.20643	1	8	3	2	1	1	2	3	1	3	1	0	0	1	0	1	0	1	1	1	1	1	1	1	0	1	3	3	0	3	3	3	3	3	2	26	-0.66288	0	3	3	3	0	3	3	3	3	3	3
1561	6.20643	0	8	3	2	1	1	0	0	1	1	5	1	0	0	0	0	0	0	1	1	1	1	0	0	0	0	2	3	3	3	3	3	3	3	2	27	-0.509148	0	3	3	3	2	2	2	2	2	3	3
1562	6.20643	1	8	3	2	1	1	1	1	1	0	3	1	0	1	1	1	1	1	1	1	0	1	1	1	1	0	4	4	4	4	4	4	4	4	4	40	1.48936	1	4	4	4	4	4	4	4	4	4	4
1563	6.20643	1	8	3	2	1	1	2	2	1	0	3	1	0	1	1	1	0	1	1	1	1	1	1	1	0	0	2	3	3	3	3	3	2	1	1	22	-1.27781	0	3	3	2	2	2	2	2	2	3	3
1564	6.45736	1	8	3	2	1	1	1	1	2	5	0	0	0	0	1	0	1	1	1	1	1	0	1	1	0	0	3	3	2	4	4	4	4	4	3	34	0.566974	1	4	4	4	4	4	3	3	3	3	4
1565	6.45736	1	8	3	2	1	1	0	0	2	5	0	0	0	0	0	0	0	0	1	0	1	0	1	1	0	1	3	3	0	3	3	3	3	3	3	27	-0.509148	0	4	4	4	0	4	4	4	4	4	4
1566	6.45736	1	8	3	2	1	1	1	2	2	5	0	0	1	0	0	0	1	0	1	1	1	0	1	1	1	0	3	4	4	4	4	4	4	3	4	38	1.1819	1	4	4	3	3	4	4	4	4	4	4
1567	6.45736	1	8	3	2	1	1	1	1	2	5	3	0	1	0	0	1	1	1	1	1	1	1	1	1	1	1	3	2	0	2	3	3	3	3	1	22	-1.27781	0	4	4	4	4	4	4	4	4	4	4
1568	6.45736	1	8	3	2	1	1	1	2	2	5	3	0	0	0	0	1	1	1	1	1	1	1	1	1	0	0	3	4	4	4	4	4	4	3	3	36	0.874437	1	4	4	4	3	4	4	4	4	4	4
1569	6.45736	1	8	3	2	1	1	1	2	2	5	3	0	0	0	0	1	0	1	1	1	1	1	1	1	1	1	3	4	4	4	4	4	4	3	3	36	0.874437	1	4	4	4	4	4	4	4	4	4	4
1570	6.20643	1	8	3	2	1	1	1	2	1	4	0	0	0	0	0	0	0	1	1	1	1	0	1	1	1	1	1	1	1	4	3	3	1	1	1	17	-2.04646	0	4	4	4	4	4	4	4	4	4	4
1571	6.20643	1	8	3	2	1	1	2	3	1	4	0	0	0	0	0	1	0	1	1	1	1	0	1	1	1	1	3	3	4	4	4	4	4	3	1	31	0.105779	1	3	3	3	3	3	3	3	3	3	3
1572	6.20643	1	8	3	2	1	1	0	0	1	4	0	0	0	0	0	0	0	1	1	1	1	0	1	1	1	0	2	2	2	3	3	4	4	1	1	24	-0.970343	0	3	3	3	3	3	3	3	3	3	3
1573	6.20643	0	8	3	2	1	1	1	1	1	4	0	0	0	0	1	0	0	1	1	1	1	0	1	1	1	0	3	3	3	4	4	4	3	3	3	33	0.413242	1	4	4	4	4	4	4	4	4	4	4
1574	6.20643	1	8	3	2	1	1	1	1	1	0	3	1	0	0	0	1	1	0	1	1	1	1	1	0	1	1	2	3	3	3	3	3	3	3	2	27	-0.509148	0	3	3	3	3	3	3	3	3	3	3
1575	6.20643	1	8	3	2	1	1	0	0	1	0	3	1	0	0	1	0	1	1	1	1	1	1	1	1	1	1	4	4	4	4	4	4	4	4	4	40	1.48936	1	3	3	3	3	3	3	3	3	3	3
1576	6.20643	1	8	3	2	1	1	1	2	1	0	3	1	1	1	1	1	1	1	1	1	1	1	1	1	1	1	3	3	3	3	3	3	2	2	2	26	-0.66288	0	3	2	2	2	2	2	2	2	2	2
1577	6.20643	1	8	3	2	1	1	0	0	1	0	3	1	1	0	1	0	0	0	1	1	1	1	1	1	1	1	4	4	0	4	4	4	4	4	4	36	0.874437	1	4	4	4	4	4	4	4	4	4	4
1578	6.20643	1	8	3	2	1	1	2	3	1	4	2	0	1	0	0	1	1	1	1	1	1	1	1	1	0	0	3	4	4	4	4	4	4	3	3	36	0.874437	1	3	3	3	3	3	3	3	3	3	3
1579	6.20643	1	8	3	2	1	1	2	2	1	4	2	0	0	0	0	0	1	1	1	1	1	1	0	0	1	1	3	3	3	4	4	4	4	3	3	35	0.720705	1	3	3	3	3	3	3	3	3	3	3
1580	6.20643	1	8	3	2	1	1	2	3	1	1	3	1	1	1	1	1	1	1	1	1	1	1	1	1	0	0	4	4	4	4	4	4	4	4	3	38	1.1819	1	4	4	4	4	4	4	4	4	4	4
1581	6.20643	1	8	3	2	1	1	2	2	1	1	5	1	0	0	1	0	0	1	1	1	0	1	1	0	1	1	4	4	4	4	4	4	4	4	4	40	1.48936	1	3	3	3	3	3	3	3	3	3	2
1582	6.20643	1	8	3	2	1	1	0	0	1	0	3	1	0	0	1	0	1	0	1	1	1	1	0	1	0	0	3	3	3	3	3	3	3	3	3	30	-0.047953	0	3	3	3	3	3	3	3	3	3	3
1583	6.20643	1	8	3	2	1	1	2	2	1	5	0	0	0	1	1	1	1	1	1	0	1	0	1	0	0	0	3	3	3	3	4	4	4	3	3	33	0.413242	1	3	3	2	2	3	3	3	3	3	3
1584	6.20643	1	8	3	2	1	1	1	2	1	0	5	1	1	0	1	0	1	1	1	0	1	1	1	0	0	0	3	3	3	3	3	3	3	3	3	30	-0.047953	0	3	3	3	3	3	3	3	3	3	3
1585	6.20643	1	8	3	2	1	1	1	1	1	4	0	0	0	1	1	0	0	1	1	1	0	0	1	1	0	0	3	3	3	4	4	4	4	3	3	34	0.566974	1	3	3	2	2	2	2	2	3	3	3
1586	6.20643	1	8	3	2	1	1	2	3	1	5	0	0	0	1	0	1	1	1	1	1	1	0	1	1	1	1	3	3	3	3	3	4	3	3	3	31	0.105779	1	4	4	4	4	4	4	4	4	4	4
1587	6.20643	1	8	3	2	1	1	0	0	1	4	0	0	0	0	0	0	1	1	1	1	1	0	0	1	1	1	3	3	3	3	3	3	3	3	3	30	-0.047953	0	3	3	3	3	3	3	3	3	3	3
1588	6.20643	1	8	3	2	1	1	0	0	1	4	0	0	0	0	0	0	1	1	1	0	1	0	0	1	1	1	3	3	3	3	3	3	3	3	3	30	-0.047953	0	4	4	4	4	4	4	4	4	4	4
1589	6.20643	1	8	3	2	1	1	2	3	1	4	0	0	0	0	1	0	0	1	1	1	1	0	0	0	0	0	3	3	3	3	3	3	3	3	3	30	-0.047953	0	3	3	3	3	3	3	3	3	3	3
1590	6.20643	1	8	3	2	1	1	0	0	1	1	3	1	0	0	1	1	1	0	1	1	1	1	1	1	1	1	3	0	0	3	3	3	3	3	3	24	-0.970343	0	3	3	0	0	3	3	3	3	3	3
1591	6.20643	1	8	3	2	1	1	2	2	1	4	0	0	0	0	0	0	0	1	0	1	1	0	1	1	1	1	3	3	3	3	3	3	3	3	3	30	-0.047953	0	4	3	4	4	4	4	4	4	4	4
1592	6.20643	1	8	3	2	1	1	2	3	1	4	0	0	1	0	0	1	0	1	1	1	0	0	1	0	1	1	3	3	3	3	3	3	3	3	3	30	-0.047953	0	3	3	2	2	2	2	2	2	2	2
1593	6.20643	0	8	3	2	1	1	1	1	1	4	0	0	0	0	0	0	0	1	1	1	1	0	1	1	1	0	2	2	2	3	3	4	4	1	1	24	-0.970343	0	3	3	3	3	3	3	3	3	3	3
1594	6.20643	1	8	3	2	1	1	0	0	1	4	0	0	0	0	0	0	0	1	1	1	1	0	1	1	1	1	3	4	4	3	3	3	3	3	4	34	0.566974	1	4	3	3	3	3	2	3	3	3	4
1595	6.20643	1	8	3	2	1	1	2	2	1	4	0	0	0	0	0	0	0	1	1	1	1	0	1	1	1	0	2	2	2	3	3	4	4	1	1	24	-0.970343	0	3	3	3	3	3	3	3	3	3	3
1596	6.20643	1	8	3	2	1	1	2	3	1	4	0	0	0	0	1	0	0	0	1	1	1	0	1	1	1	1	3	3	3	3	3	3	3	3	3	30	-0.047953	0	4	4	4	4	4	4	4	4	4	4
1597	6.20643	1	8	3	2	1	1	0	0	1	4	0	0	0	0	0	0	0	1	1	1	1	0	1	1	1	1	1	1	1	3	3	3	3	2	1	19	-1.739	0	3	3	3	3	3	3	3	3	3	3
1598	6.20643	1	8	3	2	1	1	2	3	1	4	0	0	1	0	0	0	1	1	1	1	1	0	1	1	1	1	4	4	4	4	4	3	4	4	4	39	1.33563	1	3	3	3	3	3	3	3	3	3	3
1599	6.20643	1	8	3	2	1	1	0	0	1	4	0	0	1	1	1	1	1	1	1	1	1	0	1	1	1	1	3	3	3	3	4	4	4	3	3	33	0.413242	1	4	3	3	3	3	3	4	3	3	3
1600	6.20643	1	8	3	2	1	1	2	3	1	4	2	0	1	1	1	1	1	1	1	1	1	1	1	1	1	1	3	4	3	4	4	4	3	3	3	35	0.720705	1	4	3	3	3	3	3	4	3	3	3
1601	6.20643	1	8	3	2	1	1	2	2	1	4	0	0	0	1	1	1	1	1	1	1	1	0	1	1	1	1	3	3	3	3	4	4	4	3	3	33	0.413242	1	4	3	3	3	3	3	4	3	3	3
1602	6.20643	1	8	3	2	1	1	1	2	1	4	0	0	1	0	0	0	1	1	1	1	1	0	1	0	1	1	4	4	4	4	4	4	4	4	4	40	1.48936	1	3	3	3	3	3	3	3	3	3	3
1603	6.20643	1	8	3	2	1	1	1	2	1	4	0	0	0	0	0	1	1	1	1	1	1	0	0	1	1	1	4	4	4	4	4	4	4	4	3	39	1.33563	1	3	3	3	3	3	3	3	3	3	3
1604	6.20643	1	8	3	2	1	1	1	2	1	0	3	1	0	1	1	1	1	1	1	1	1	1	1	1	0	0	3	3	2	4	4	4	4	4	3	34	0.566974	1	3	3	3	0	3	3	3	3	3	3
1605	6.20643	0	8	3	2	1	1	1	1	1	4	1	0	0	0	0	0	1	1	1	0	1	1	0	0	0	0	4	4	4	4	4	4	4	4	4	40	1.48936	1	4	4	4	4	4	4	4	4	4	4
1606	6.20643	1	8	3	2	1	1	0	0	1	4	0	0	0	0	0	1	0	0	1	1	1	0	0	0	1	1	4	4	4	4	4	4	4	4	4	40	1.48936	1	4	4	4	4	4	4	4	4	4	4
1607	6.20643	1	8	3	2	1	1	1	2	1	4	4	0	1	0	0	0	1	1	1	1	1	1	1	0	1	1	3	3	3	2	3	2	2	3	3	27	-0.509148	0	3	4	3	4	3	3	3	3	3	3
1608	6.20643	1	8	3	2	1	1	0	0	1	4	5	0	0	0	0	0	1	0	1	1	1	1	0	0	1	1	2	3	2	3	3	3	3	3	2	27	-0.509148	0	3	3	2	3	3	2	3	2	3	2
1609	6.20643	1	8	3	2	1	1	0	0	1	4	5	0	0	0	1	0	1	1	1	1	1	1	1	1	1	1	3	3	3	3	3	3	3	3	3	30	-0.047953	0	4	4	3	3	3	3	3	3	3	3
1610	6.20643	0	8	3	2	1	1	0	0	1	4	0	0	0	1	1	1	1	1	1	1	1	0	1	1	1	1	4	4	4	3	3	4	4	4	3	36	0.874437	1	4	4	3	4	4	3	3	4	4	3
1611	6.20643	1	8	3	2	1	1	2	3	1	4	0	0	0	1	1	1	0	1	1	1	1	0	1	1	1	1	4	4	3	4	4	4	3	3	2	34	0.566974	1	3	3	3	3	3	3	3	3	3	3
1612	6.20643	1	8	3	2	1	1	2	3	1	0	3	1	0	0	0	0	1	0	1	1	1	1	0	0	0	0	3	4	4	4	3	3	3	3	3	33	0.413242	1	2	2	3	2	3	3	2	2	2	2
1613	6.20643	1	8	3	2	1	1	2	2	1	5	0	0	0	0	0	1	0	1	1	1	1	0	1	0	0	0	3	3	3	4	4	3	4	3	3	33	0.413242	1	4	4	0	0	3	3	3	0	3	3
1614	6.20643	1	8	3	2	1	1	1	2	1	5	0	0	0	1	0	1	1	1	1	1	1	0	0	0	0	0	3	3	3	4	4	4	4	4	3	34	0.566974	1	3	3	3	3	3	3	3	3	3	4
1615	6.20643	1	8	3	2	1	1	1	2	1	5	0	0	0	0	1	1	0	1	1	1	1	0	1	1	0	0	3	3	0	3	3	3	3	3	2	25	-0.816612	0	3	3	3	3	3	3	3	3	3	3
1616	6.20643	1	8	3	2	1	1	0	0	1	1	4	1	0	0	0	1	1	1	1	1	1	1	1	0	0	0	4	4	0	4	4	4	3	3	3	32	0.25951	1	4	4	4	0	4	4	4	4	4	4
1617	6.20643	1	8	3	2	1	1	2	3	1	0	4	1	0	0	1	0	1	1	1	1	1	1	0	0	1	1	4	4	0	4	4	4	4	4	3	34	0.566974	1	3	3	0	0	3	3	3	3	3	3
1618	6.20643	1	8	3	2	1	1	1	1	1	1	2	1	0	1	1	1	1	1	1	1	1	1	1	0	0	0	3	3	4	4	4	0	3	3	3	30	-0.047953	0	4	4	4	0	4	4	4	4	4	4
1619	6.20643	1	8	3	2	1	1	2	3	1	4	2	0	0	0	0	1	1	1	1	1	1	1	0	0	1	1	0	0	0	0	0	0	0	4	4	8	-3.43005	0	3	3	3	3	3	3	3	3	3	3
1620	6.20643	1	8	3	2	1	1	1	1	1	4	0	0	0	0	0	0	1	1	1	1	1	0	1	1	0	0	2	3	3	3	3	3	2	2	2	26	-0.66288	0	3	3	3	3	3	3	3	3	3	3
1621	6.20643	1	8	3	2	1	1	2	3	1	4	0	0	1	0	1	0	1	0	1	1	1	0	1	1	0	0	3	4	4	4	4	4	4	3	3	36	0.874437	1	3	4	3	4	3	3	3	3	4	3
1622	6.20643	1	8	3	2	1	1	0	0	1	1	5	1	0	0	1	0	1	1	1	1	1	1	1	1	1	1	3	3	0	3	3	3	3	3	4	28	-0.355416	0	3	3	3	3	3	3	3	3	3	3
1623	6.20643	1	8	3	2	1	1	1	2	1	1	5	1	0	0	1	1	1	0	1	1	1	1	1	1	1	0	3	2	3	3	3	3	2	2	2	25	-0.816612	0	3	3	3	3	3	3	3	2	3	3
1624	6.20643	1	8	3	2	1	1	0	0	1	4	0	0	1	1	0	0	1	1	1	1	1	0	1	0	0	0	4	4	4	4	4	4	4	4	4	40	1.48936	1	4	4	4	4	4	4	4	4	4	4
1625	6.20643	1	8	3	2	1	1	0	0	1	0	3	1	0	1	0	0	1	1	1	1	1	1	1	0	0	0	4	4	4	4	4	4	4	4	4	40	1.48936	1	4	4	4	4	4	4	4	4	4	4
1626	6.20643	1	8	3	2	1	1	2	3	1	0	3	1	0	1	0	0	1	1	1	1	1	1	1	0	0	0	4	4	4	4	4	4	4	4	4	40	1.48936	1	4	4	4	4	4	4	4	4	4	4
1627	6.20643	1	8	3	2	1	1	0	0	1	4	0	0	0	0	1	1	0	0	1	1	1	0	1	0	0	0	3	3	3	4	4	4	4	3	3	34	0.566974	1	3	3	0	0	3	3	0	3	3	3
1628	6.20643	0	8	3	2	1	1	2	3	1	4	0	0	0	0	0	1	1	1	1	0	1	0	0	0	0	0	3	3	3	3	3	3	3	3	3	30	-0.047953	0	3	3	3	3	3	3	3	3	3	3
1629	6.20643	1	8	3	2	1	1	2	3	1	4	0	0	0	0	1	0	1	1	1	1	1	0	0	0	1	1	3	3	3	3	3	3	3	3	4	31	0.105779	1	4	4	4	4	4	4	4	4	4	4
1630	6.20643	1	8	3	2	1	1	2	3	1	4	0	0	0	0	1	0	1	1	1	1	1	0	1	0	0	0	3	3	3	3	3	3	3	3	3	30	-0.047953	0	3	3	3	3	3	3	2	3	3	3
1631	6.20643	1	8	3	2	1	1	0	0	1	4	0	0	0	0	0	0	0	0	1	1	1	0	1	0	1	1	2	3	3	3	3	3	3	3	3	29	-0.201685	0	3	3	3	2	3	3	2	2	3	3
1632	6.20643	1	8	3	2	1	1	2	3	1	3	1	0	0	0	0	1	1	1	1	1	1	1	1	0	0	0	3	2	2	3	3	3	3	2	1	23	-1.12407	0	4	3	3	3	3	3	3	3	3	3
1633	6.20643	0	8	3	2	1	1	1	2	1	3	1	0	0	1	0	1	1	1	1	1	1	1	1	1	1	1	3	3	0	4	4	4	3	4	2	30	-0.047953	0	3	3	4	0	4	4	4	4	3	4
1634	6.20643	0	8	3	2	1	1	2	3	1	3	1	0	0	1	0	1	1	1	1	1	1	1	1	1	1	1	3	3	0	4	4	4	3	4	1	29	-0.201685	0	3	3	4	0	4	4	4	4	3	4
1635	6.20643	1	8	3	2	1	1	0	0	1	3	1	0	0	1	0	1	1	1	1	1	1	1	1	0	1	1	3	3	0	4	3	4	0	4	1	25	-0.816612	0	3	3	3	0	4	4	4	4	4	4
1636	6.20643	1	8	3	2	1	1	1	1	1	3	1	0	1	0	0	1	1	1	1	1	1	1	1	0	1	1	3	3	3	3	3	3	3	3	3	30	-0.047953	0	3	3	3	3	3	3	3	3	3	3
1637	6.20643	1	8	3	2	1	1	1	1	1	4	0	0	0	1	0	1	1	1	1	1	1	0	1	1	1	1	3	4	4	4	4	4	4	4	3	37	1.02817	1	3	3	4	4	4	4	4	4	4	3
1638	6.20643	1	8	3	2	1	1	2	3	1	3	1	0	0	0	0	1	1	1	1	1	1	1	1	0	0	0	3	3	3	3	3	3	3	3	3	30	-0.047953	0	4	4	4	4	4	4	4	4	4	4
1639	6.20643	1	8	3	2	1	1	1	2	1	5	0	0	1	0	1	1	1	0	1	1	1	0	1	0	0	1	2	0	0	3	3	3	3	3	1	19	-1.739	0	3	3	3	3	3	3	3	3	3	3
1640	6.20643	1	8	3	2	1	1	2	2	1	4	0	0	0	0	1	0	0	1	1	1	1	0	1	1	0	0	3	3	1	4	4	4	4	3	1	29	-0.201685	0	3	3	3	3	4	4	4	4	3	3
1641	6.20643	1	8	3	2	1	1	0	0	1	0	3	1	0	1	0	0	1	1	1	1	1	1	1	1	0	1	3	3	3	3	3	3	3	3	3	30	-0.047953	0	3	3	3	3	3	3	3	3	3	3
1642	6.20643	1	8	3	2	1	1	0	0	1	5	0	0	0	0	0	1	0	1	1	1	1	0	1	1	0	0	3	3	3	3	2	2	1	2	1	21	-1.43154	0	4	3	4	4	4	4	3	3	3	4
1643	6.20643	1	8	3	2	1	1	1	1	1	0	4	1	0	0	1	0	0	1	1	1	1	1	0	1	0	0	4	4	4	4	4	4	4	4	4	40	1.48936	1	3	3	3	3	3	3	3	3	3	3
1644	6.20643	1	8	3	2	1	1	0	0	1	4	0	0	0	0	1	0	1	1	1	1	1	0	1	0	1	1	3	3	3	3	3	3	3	3	3	30	-0.047953	0	3	3	3	3	3	3	3	3	3	3
1645	6.20643	1	8	3	2	1	1	1	1	1	4	0	0	1	0	0	0	1	1	1	1	1	0	1	1	0	0	2	2	2	3	3	4	2	2	2	25	-0.816612	0	3	3	3	3	3	3	3	3	3	3
1646	6.20643	1	8	3	2	1	1	2	3	1	4	0	0	0	0	0	0	1	1	1	1	1	0	1	0	1	1	4	4	4	4	4	4	4	4	4	40	1.48936	1	4	4	4	4	4	4	4	4	4	4
1647	6.20643	1	8	3	2	1	1	2	3	1	4	0	0	0	1	1	0	0	0	1	1	1	0	1	1	0	0	3	3	3	3	3	3	3	3	3	30	-0.047953	0	3	3	3	3	3	3	3	3	3	3
1648	6.20643	1	8	3	2	1	1	2	3	1	4	2	0	0	1	1	0	0	0	1	1	1	1	1	1	0	0	3	3	3	3	3	3	3	3	3	30	-0.047953	0	3	3	3	3	3	3	3	3	3	3
1649	6.20643	1	8	3	2	1	1	2	3	1	4	0	0	1	1	0	1	1	1	1	1	1	0	0	0	1	1	3	3	3	3	3	3	3	3	3	30	-0.047953	0	3	3	3	3	3	3	3	3	3	3
1650	6.20643	1	8	3	2	1	1	2	3	1	5	0	0	0	0	0	1	1	1	1	1	1	0	1	0	0	0	3	3	3	3	3	3	3	3	3	30	-0.047953	0	3	3	3	3	3	3	3	3	3	3
1651	6.20643	1	8	3	2	1	1	1	1	1	5	0	0	0	1	0	1	1	1	1	1	1	0	1	0	1	1	3	3	3	3	3	3	3	3	3	31	0.105779	1	3	3	3	3	3	3	3	3	3	3
1652	7.81176	1	8	3	2	1	1	1	2	0	5	2	0	0	1	1	1	1	1	1	1	1	1	1	1	1	1	2	3	3	3	3	3	2	2	2	25	-0.816612	0	4	4	4	4	4	4	4	4	4	4
1653	7.81176	0	8	3	2	1	1	0	0	0	0	3	1	0	0	1	0	1	1	1	1	1	1	1	0	1	1	2	3	0	3	3	4	2	2	2	23	-1.12407	0	3	3	3	0	3	3	3	0	3	4
1654	7.81176	1	8	3	2	1	1	0	0	0	0	4	1	0	0	0	1	0	1	1	1	1	1	1	1	1	1	1	3	3	4	4	4	4	2	1	28	-0.355416	0	4	4	4	4	4	4	4	4	4	4
1655	7.81176	1	8	3	2	1	1	0	0	0	0	3	1	0	1	1	0	1	1	1	1	1	1	1	1	1	1	3	3	3	4	4	4	3	3	3	33	0.413242	1	3	3	3	3	3	3	3	3	3	3
1656	7.81176	1	8	3	2	1	1	2	2	0	5	2	0	0	1	1	1	1	1	1	1	1	1	1	1	1	1	2	3	3	3	3	3	2	2	2	25	-0.816612	0	4	4	4	4	4	4	4	4	4	4
1657	7.81176	1	8	3	2	1	1	1	2	0	5	2	0	0	1	1	1	1	1	1	1	1	1	1	1	1	1	2	3	3	3	3	3	2	2	2	25	-0.816612	0	4	4	4	4	4	4	4	4	4	4
1658	7.81176	0	8	3	2	1	1	0	0	0	0	3	1	0	0	1	0	1	1	1	1	1	1	1	0	1	1	2	3	0	3	3	4	2	2	2	23	-1.12407	0	3	3	3	0	3	3	3	0	3	4
1659	7.81176	1	8	3	2	1	1	0	0	0	0	4	1	0	0	0	1	0	1	1	1	1	1	1	1	1	1	1	3	3	4	4	4	4	2	1	28	-0.355416	0	4	4	4	4	4	4	4	4	4	4
1660	5.60617	1	8	3	2	1	1	2	2	1	5	0	0	0	0	0	1	0	1	1	1	1	0	0	0	0	0	3	3	3	3	3	3	3	3	3	30	-0.047953	0	3	3	3	3	3	3	3	3	3	3
1661	5.60617	1	8	3	2	1	1	0	0	1	4	0	0	1	0	1	0	0	0	1	1	1	0	1	1	1	1	3	3	3	3	3	3	3	3	3	31	0.105779	1	3	3	3	3	3	3	3	3	3	3
1662	5.60617	1	8	3	2	1	1	2	3	1	4	0	0	0	0	1	1	1	1	1	1	1	0	1	1	1	1	3	3	3	3	4	4	4	3	3	33	0.413242	1	4	3	3	3	3	3	4	3	3	3
1663	5.60617	1	8	3	2	1	1	0	0	1	4	0	0	0	0	0	0	0	1	1	1	1	0	1	0	1	1	3	4	4	4	4	4	3	3	3	35	0.720705	1	3	3	3	3	3	3	3	3	3	3
1664	6.07514	1	8	3	2	1	1	0	0	3	5	3	0	0	0	0	1	0	1	1	1	1	1	1	0	0	0	3	3	3	3	3	3	3	3	3	30	-0.047953	0	3	3	3	3	3	3	3	3	3	3
1665	6.07514	1	8	3	2	1	1	0	0	3	5	3	0	0	0	0	1	0	1	1	1	1	1	1	0	0	0	3	3	3	3	3	3	3	3	3	30	-0.047953	0	3	3	3	3	3	3	3	3	3	3
1666	6.07514	1	8	3	2	1	1	1	0	3	5	3	0	0	0	0	1	0	1	1	1	1	1	1	0	0	0	3	3	3	3	3	3	3	3	3	30	-0.047953	0	3	3	3	3	3	3	3	3	3	3
1667	5.89646	1	8	3	2	1	1	1	2	3	4	0	0	0	1	0	1	1	1	1	1	1	0	1	1	1	1	3	4	4	4	4	4	4	4	3	37	1.02817	1	3	3	4	4	4	4	4	4	4	3
1668	5.89646	1	8	3	2	1	1	1	0	3	1	5	1	1	1	0	0	1	1	1	1	1	1	1	0	0	0	4	4	4	4	4	4	4	4	4	40	1.48936	1	3	3	3	3	3	3	3	3	3	3
1669	7.2739	1	8	3	2	1	1	0	0	4	4	0	0	0	0	0	0	1	1	1	1	1	0	0	0	1	1	3	3	3	3	3	3	3	3	3	30	-0.047953	0	3	3	3	3	3	3	3	3	3	3
1670	7.2739	1	8	3	2	1	1	1	1	4	0	3	1	0	0	0	0	0	1	1	1	1	1	0	0	1	1	4	3	3	3	3	3	3	3	3	31	0.105779	1	3	3	3	3	3	3	3	3	3	3
1671	7.2739	1	8	3	2	1	1	0	0	4	0	3	1	1	0	0	1	1	1	1	0	1	1	0	0	1	1	3	3	3	3	3	3	3	3	3	30	-0.047953	0	3	3	3	3	3	3	3	3	3	3
1672	7.2739	1	8	3	2	1	1	1	1	4	4	0	0	0	0	0	0	0	0	1	0	1	0	0	0	1	1	3	4	4	4	4	4	4	4	3	38	1.1819	1	4	3	4	4	4	4	4	4	4	4
1673	7.2739	1	8	3	2	1	1	1	1	4	4	0	0	0	0	0	1	0	1	1	1	0	0	0	0	0	0	4	4	3	3	4	3	3	3	4	35	0.720705	1	3	3	3	3	3	3	3	3	3	3
1674	7.2739	1	8	3	2	1	1	1	1	4	4	0	0	0	0	0	0	1	1	1	1	1	0	0	0	1	1	3	4	4	3	3	4	3	3	3	33	0.413242	1	3	3	2	2	3	3	3	3	3	3
1675	7.2739	1	8	3	2	1	1	1	1	4	4	0	0	0	0	0	0	1	1	1	0	0	0	0	0	0	0	3	3	3	3	3	3	3	3	3	30	-0.047953	0	3	3	3	3	3	3	3	3	3	3
1676	5.81418	1	8	3	2	1	1	0	1	6	5	0	0	0	0	0	0	0	0	1	0	1	0	0	0	0	0	3	3	3	3	3	3	3	3	3	30	-0.047953	0	4	4	4	4	4	4	4	4	4	4
1677	5.81418	0	8	3	2	1	1	0	0	6	5	0	0	0	0	0	0	1	1	1	1	1	0	1	0	0	0	4	4	4	4	4	4	4	4	4	40	1.48936	1	4	4	4	4	4	4	4	4	4	4
1678	5.81418	1	8	3	2	1	1	0	0	6	5	0	0	0	0	0	1	1	1	1	0	1	0	0	0	0	0	3	3	3	3	3	3	3	3	3	30	-0.047953	0	3	3	3	3	3	3	3	3	3	3
1679	5.81418	1	8	3	2	1	1	0	1	6	5	0	0	0	0	0	0	1	0	1	1	1	0	1	1	0	0	3	3	3	3	3	3	3	3	3	30	-0.047953	0	3	3	3	3	3	3	3	3	3	3
1680	5.81418	1	8	3	2	1	1	1	1	6	5	0	0	0	0	0	0	1	0	1	0	1	0	0	0	0	0	3	3	3	3	3	3	3	3	3	30	-0.047953	0	4	4	4	4	4	4	4	4	4	4
1681	5.81418	1	8	3	2	1	1	0	1	6	5	0	0	0	0	0	1	1	1	1	0	1	0	0	0	0	0	3	3	3	3	3	3	3	3	3	30	-0.047953	0	4	4	4	4	4	4	4	4	4	4
1682	5.81418	1	8	3	2	1	1	1	1	6	5	0	0	0	0	0	1	1	1	1	0	1	0	0	0	0	0	3	3	3	3	3	3	3	3	3	30	-0.047953	0	4	4	4	4	4	4	4	4	4	4
1683	5.81418	1	8	3	2	1	1	0	1	6	5	0	0	0	0	0	0	1	0	1	0	1	0	0	0	0	0	3	3	3	3	3	3	3	3	3	30	-0.047953	0	4	4	4	4	4	4	4	4	4	4
1684	5.81418	1	8	3	2	1	1	0	1	6	0	3	1	0	0	0	0	1	0	1	0	1	1	0	0	0	0	3	3	3	3	3	3	3	3	3	30	-0.047953	0	4	4	4	4	4	4	4	4	4	4
1685	5.81418	1	8	3	2	1	1	0	1	6	5	0	0	0	0	0	1	1	1	1	0	1	0	0	0	0	0	3	3	3	3	3	3	3	3	3	30	-0.047953	0	4	4	4	4	4	4	4	4	4	4
1686	5.81418	1	8	3	2	1	1	0	1	6	5	0	0	0	0	0	0	0	0	1	0	1	0	0	0	0	0	3	3	3	3	3	3	3	3	3	30	-0.047953	0	4	4	4	4	4	4	4	4	4	4
1687	5.81418	1	8	3	2	1	1	1	1	6	5	0	0	0	0	0	0	0	1	1	0	1	0	0	0	0	0	3	3	3	3	3	3	3	3	3	30	-0.047953	0	4	4	4	4	4	4	4	4	4	4
1688	5.81418	1	8	3	2	1	1	0	1	6	5	0	0	0	0	0	1	1	0	1	0	1	0	0	0	0	0	3	3	3	3	3	3	3	3	3	30	-0.047953	0	4	4	4	4	4	4	4	4	4	4
1689	5.81418	1	8	3	2	1	1	0	1	6	5	0	0	0	0	0	0	1	0	1	0	1	0	0	0	0	0	3	3	3	3	3	3	3	3	3	30	-0.047953	0	4	4	4	4	4	4	4	4	4	4
1690	5.81418	1	8	3	2	1	1	1	1	6	5	0	0	0	0	0	0	1	1	1	1	1	0	0	0	1	1	3	3	3	3	3	3	3	3	3	30	-0.047953	0	3	3	3	3	3	3	3	3	3	3
1691	5.81418	1	8	3	2	1	1	1	1	6	5	0	0	0	0	0	0	1	1	1	1	1	0	1	0	0	0	3	3	2	4	4	4	2	2	2	28	-0.355416	0	4	3	3	3	3	3	3	3	3	3
1692	5.81418	1	8	3	2	1	1	1	1	6	5	0	0	0	0	0	0	1	1	0	1	1	0	0	0	0	0	3	3	3	3	3	3	3	3	3	30	-0.047953	0	3	3	3	3	3	3	3	3	3	3
1693	5.81418	1	8	3	2	1	1	1	2	6	4	0	0	0	0	0	0	0	0	1	1	0	0	1	0	0	0	0	0	0	0	0	0	0	4	4	8	-3.43005	0	4	3	1	1	3	3	1	1	1	4
1694	5.81418	1	8	3	2	1	1	2	3	6	4	0	0	1	0	0	0	0	0	1	1	1	0	1	1	1	1	3	4	4	3	3	4	4	3	3	34	0.566974	1	3	3	3	3	3	3	3	3	3	3
1695	5.81418	1	8	3	2	1	1	2	3	6	0	3	1	1	0	0	0	0	1	1	1	1	1	0	0	0	0	3	2	2	3	3	3	3	3	2	26	-0.66288	0	3	3	3	3	3	3	3	3	3	3
1696	5.81418	1	8	3	2	1	1	0	1	6	5	0	0	0	0	0	0	1	0	1	0	1	0	0	0	0	0	3	3	3	3	3	3	3	3	3	30	-0.047953	0	4	4	4	4	4	4	4	4	4	4
1697	5.81418	1	8	3	2	1	1	1	1	6	0	3	1	0	0	0	0	1	1	1	0	1	1	0	0	0	0	3	3	3	3	3	3	3	3	3	30	-0.047953	0	4	4	4	4	4	4	4	4	4	4
1698	5.81418	1	8	3	2	1	1	0	1	6	5	0	0	0	0	0	0	1	1	1	0	1	0	0	0	0	0	3	3	3	3	3	3	3	3	3	30	-0.047953	0	4	4	4	4	4	4	4	4	4	4
1699	5.81418	1	8	3	2	1	1	0	1	6	5	0	0	0	0	0	0	1	1	1	1	1	0	0	0	0	0	3	3	3	3	3	3	3	3	3	30	-0.047953	0	4	4	4	4	4	4	4	4	4	4
1700	5.81418	1	8	3	2	1	1	0	1	6	5	0	0	0	0	0	0	1	1	1	0	1	0	0	0	0	0	3	2	3	4	3	2	3	4	3	31	0.105779	1	3	3	3	3	3	3	3	3	3	3
1701	5.81418	0	8	3	2	1	1	1	0	6	5	0	0	0	0	0	1	1	0	1	0	0	0	0	0	0	0	2	2	2	2	2	2	2	2	1	18	-1.89273	0	4	3	3	3	3	3	3	3	3	4
1702	5.81418	1	8	3	2	1	1	0	1	6	5	0	0	0	0	0	0	1	1	1	0	1	0	0	0	0	0	3	3	3	3	3	3	3	3	3	30	-0.047953	0	4	4	4	4	4	4	4	4	4	4
1703	5.81418	1	8	3	2	1	1	0	1	6	5	0	0	0	0	0	0	0	1	1	0	1	0	0	0	0	0	3	3	3	3	3	3	3	3	3	30	-0.047953	0	4	4	4	4	4	4	4	4	4	4
1704	5.81418	1	8	3	2	1	1	0	1	6	5	0	0	0	0	0	1	1	1	1	0	1	0	0	0	0	0	3	3	3	3	3	3	3	3	3	30	-0.047953	0	4	4	4	4	4	4	4	4	4	4
1705	5.81418	1	8	3	2	1	1	2	3	6	4	0	0	0	0	0	1	1	1	1	0	1	0	0	0	0	1	3	3	3	3	3	3	3	3	3	30	-0.047953	0	3	3	3	3	3	3	3	3	3	3
1706	5.81418	1	8	3	2	1	1	2	2	6	4	0	0	1	0	0	0	1	1	1	1	1	0	1	1	0	0	1	1	1	1	1	1	1	1	1	10	-3.12259	0	3	2	2	2	2	2	2	2	2	2
1707	5.81418	1	8	3	2	1	1	0	0	6	0	3	1	0	0	0	0	1	1	1	1	0	1	0	0	0	0	2	3	3	3	3	3	3	3	2	27	-0.509148	0	3	3	3	2	2	2	2	2	3	3
1708	5.81418	1	8	3	2	1	1	1	1	6	5	0	0	0	0	0	0	0	1	1	1	1	0	1	0	0	0	3	4	4	4	4	4	4	3	3	36	0.874437	1	4	4	4	4	4	4	4	4	4	4
1709	5.81418	1	8	3	2	1	1	2	3	6	4	0	0	0	0	0	1	1	1	1	0	1	0	0	0	0	1	3	3	3	3	3	3	3	3	3	30	-0.047953	0	3	3	3	3	3	3	3	3	3	3
1710	5.81418	1	8	3	2	1	1	2	2	6	4	0	0	1	0	0	0	1	1	1	1	1	0	1	1	0	0	1	1	1	1	1	1	1	1	1	10	-3.12259	0	3	2	2	2	2	2	2	2	2	2
1711	5.81418	0	8	3	2	1	1	2	0	6	5	0	0	0	0	0	1	0	1	1	1	1	0	0	0	1	1	4	4	4	4	4	4	4	4	4	40	1.48936	1	4	4	4	4	4	4	4	4	4	4
1712	5.81418	0	8	3	2	1	1	2	0	6	5	0	0	0	0	0	1	0	1	1	1	1	0	0	0	1	1	4	4	4	4	4	4	4	4	4	40	1.48936	1	4	4	4	4	4	4	4	4	4	4
1713	5.81418	0	8	3	2	1	1	1	0	6	5	0	0	0	0	0	1	0	1	1	1	1	0	0	0	1	1	4	4	4	4	4	4	4	4	4	40	1.48936	1	4	4	4	4	4	4	4	4	4	4
1714	5.81418	0	8	3	2	1	1	2	0	6	5	0	0	0	0	0	1	0	1	1	1	1	0	0	0	1	1	4	4	4	4	4	4	4	4	4	40	1.48936	1	4	4	4	4	4	4	4	4	4	4
1715	5.89642	0	1	1	1	2	0	1	0	6	5	0	0	0	0	0	1	1	0	1	1	1	0	0	0	1	1	4	4	4	4	4	4	4	4	4	40	1.48936	1	4	3	3	3	3	3	3	3	3	3
1716	5.89642	1	1	1	1	2	0	1	2	6	5	0	0	0	0	0	0	1	1	1	1	1	0	0	0	1	1	3	3	3	3	3	3	3	3	3	30	-0.047953	0	3	3	3	3	3	3	3	3	3	3
1717	5.89642	0	1	1	1	2	0	0	0	6	5	0	0	0	0	0	0	0	0	1	0	1	0	1	0	1	1	4	4	4	4	4	4	4	4	4	40	1.48936	1	4	4	4	4	4	4	4	4	4	4
1718	5.89642	0	1	1	1	2	0	1	0	6	5	0	0	0	0	0	0	1	0	1	0	1	0	0	0	1	1	0	0	0	0	0	0	0	4	4	12	-2.81512	0	4	0	0	0	0	0	0	0	4	4
1719	5.89642	1	1	1	1	2	0	1	1	6	5	0	0	1	0	0	0	1	1	1	1	1	0	1	1	1	1	4	4	4	4	4	4	4	4	4	40	1.48936	1	4	4	4	4	4	4	4	4	4	4
1720	5.89642	0	1	1	1	2	0	2	2	6	5	0	0	1	0	0	0	1	1	1	0	1	0	0	0	1	1	3	3	3	3	3	3	3	3	3	30	-0.047953	0	3	3	3	3	3	3	3	3	3	3
1721	5.89642	1	1	1	1	2	0	1	0	6	5	0	0	0	0	0	1	1	1	1	1	1	0	0	0	1	1	4	4	4	4	4	4	4	4	4	40	1.48936	1	4	4	3	3	3	3	3	3	3	4
1722	5.89642	1	1	1	1	2	0	1	0	6	5	0	0	0	0	0	1	1	0	1	1	0	0	0	0	0	0	4	4	4	4	4	4	4	4	4	40	1.48936	1	4	4	3	2	3	3	3	3	3	3
1723	5.89642	1	1	1	1	2	0	1	1	6	5	0	0	0	0	0	1	1	0	1	1	0	0	0	0	0	0	4	4	4	4	4	4	4	4	4	40	1.48936	1	4	4	4	4	4	4	4	4	4	4
1724	5.89642	0	1	1	1	2	0	0	0	6	5	0	0	0	0	0	1	1	0	1	1	1	0	0	0	1	1	3	3	3	3	4	4	4	3	3	33	0.413242	1	3	3	3	3	3	3	3	3	3	3
1725	5.89642	1	1	1	1	2	0	1	2	6	5	0	0	0	0	0	0	0	1	1	1	0	0	1	0	0	0	2	2	2	3	3	3	3	2	2	24	-0.970343	0	2	2	2	2	2	2	2	2	2	2
1726	7.52836	0	1	1	1	2	0	0	0	3	5	0	0	0	0	0	0	1	0	1	1	0	0	1	0	1	0	3	4	3	3	3	4	4	3	3	33	0.413242	1	4	4	4	4	4	4	4	4	4	4
1727	5.89642	1	1	1	1	2	0	0	0	6	0	4	1	0	0	0	0	0	1	1	1	1	1	1	1	1	0	3	3	3	4	4	4	4	3	3	34	0.566974	1	3	3	3	3	3	3	3	3	3	3
1728	5.89642	0	1	1	1	2	0	1	0	6	2	0	1	0	0	0	1	1	1	1	1	1	0	0	0	1	1	3	3	2	3	3	3	3	3	2	27	-0.509148	0	3	3	3	3	3	3	3	3	3	3
1729	5.89642	0	1	1	1	2	0	0	0	6	0	3	1	0	0	0	1	1	0	1	1	0	1	0	0	1	0	1	1	1	1	1	1	1	1	1	9	-3.27632	0	3	3	3	3	3	3	3	3	3	3
1730	5.89642	0	1	1	1	2	0	1	1	6	5	0	0	1	0	0	0	0	1	0	1	1	0	0	0	0	0	2	2	2	3	3	3	3	2	2	24	-0.970343	0	3	3	3	3	3	3	3	3	3	3
1731	5.89642	0	1	1	1	2	0	1	2	6	2	0	1	0	0	0	1	1	1	1	1	1	0	0	0	1	1	3	3	2	3	3	3	3	3	2	27	-0.509148	0	3	3	3	3	3	3	3	3	3	3
1732	5.89642	1	1	1	1	2	0	0	0	6	4	0	0	0	0	0	0	1	1	1	0	1	0	0	0	1	1	4	4	4	4	4	4	4	4	4	40	1.48936	1	4	4	4	4	4	4	4	4	4	4
1733	5.89642	1	1	1	1	2	0	0	0	6	5	0	0	0	0	0	0	0	0	1	1	1	0	0	0	1	1	2	2	2	3	4	4	4	2	2	28	-0.355416	0	3	3	2	2	3	3	2	3	3	2
1734	5.89642	1	1	1	1	2	0	0	0	6	5	0	0	0	0	0	0	0	0	1	1	1	0	1	1	1	1	4	3	3	4	4	4	4	4	4	38	1.1819	1	3	3	3	3	3	3	3	3	3	3
1735	5.89642	0	1	1	1	2	0	2	1	6	5	0	0	0	0	0	1	1	1	1	1	1	0	0	0	0	0	4	4	4	4	4	4	4	3	3	37	1.02817	1	3	3	3	3	3	3	3	3	3	3
1736	6.1362	0	1	1	1	2	0	0	0	1	4	0	0	0	1	0	0	1	1	1	1	1	0	1	1	0	0	3	3	3	3	3	3	3	3	3	30	-0.047953	0	3	3	3	3	3	3	3	3	3	3
1737	6.1362	1	1	1	1	2	0	1	2	1	4	0	0	0	1	1	1	1	1	1	1	1	0	0	1	0	0	3	3	3	3	3	3	3	3	3	30	-0.047953	0	4	3	3	3	3	3	3	3	3	3
1738	6.1362	1	1	1	1	2	0	1	2	1	0	4	1	0	0	0	0	1	0	1	1	1	1	1	0	1	1	4	4	4	4	4	4	4	4	4	40	1.48936	1	4	4	4	4	4	4	4	4	4	4
1739	6.1362	1	1	1	1	2	0	0	0	1	0	5	1	0	1	0	1	1	1	1	1	1	1	1	1	0	0	3	2	2	3	3	3	4	2	2	26	-0.66288	0	3	3	3	3	3	3	3	3	3	3
1740	6.1362	1	1	1	1	2	0	0	0	1	2	0	1	0	0	0	0	1	0	1	1	1	0	1	1	0	0	4	4	4	4	4	4	4	4	4	40	1.48936	1	3	3	3	3	3	3	3	3	3	3
1741	6.1362	0	1	1	1	2	0	0	1	1	1	5	1	0	1	1	1	1	1	1	1	1	1	1	1	1	1	1	1	1	3	3	1	1	1	1	14	-2.50766	0	3	3	2	2	3	3	2	3	3	3
1742	6.1362	1	1	1	1	2	0	1	2	1	1	2	1	0	1	1	0	1	1	1	1	1	1	1	0	1	1	3	2	2	3	3	3	3	3	3	28	-0.355416	0	4	4	2	2	4	4	4	2	4	4
1743	6.1362	1	1	1	1	2	0	0	0	1	3	1	0	0	0	0	0	1	0	1	1	1	1	1	1	1	1	4	4	4	4	4	4	4	4	4	40	1.48936	1	4	4	4	4	4	4	4	4	3	3
1744	6.1362	1	1	1	1	2	0	0	0	1	1	2	1	0	0	0	0	0	1	1	1	1	1	1	1	0	0	3	3	3	3	3	3	3	3	4	31	0.105779	1	3	3	3	2	3	3	3	3	3	3
1745	6.1362	1	1	1	1	2	0	1	2	1	0	3	1	1	1	1	1	0	1	1	1	1	1	0	1	1	1	2	4	4	4	4	4	4	4	4	38	1.1819	1	4	4	0	0	3	3	3	3	3	3
1746	6.1362	1	1	1	1	2	0	2	0	1	0	3	1	0	1	1	0	1	1	1	1	0	1	1	1	1	0	3	3	3	3	3	3	3	3	3	30	-0.047953	0	3	3	3	3	3	3	3	3	3	3
1747	6.1362	1	1	1	1	2	0	0	1	1	0	3	1	0	1	1	0	0	0	1	1	1	1	1	1	0	0	2	2	2	2	2	2	2	2	2	20	-1.58527	0	3	3	3	3	3	3	3	3	3	3
1748	6.1362	1	1	1	1	2	0	0	0	1	4	2	0	0	0	0	0	1	1	1	1	1	1	0	1	1	1	3	4	4	4	4	4	4	3	3	36	0.874437	1	4	4	4	4	4	4	4	4	4	4
1749	6.1362	1	1	1	1	2	0	0	0	1	4	0	0	0	0	1	0	1	1	1	1	1	0	1	1	0	0	3	3	3	3	3	3	3	3	3	30	-0.047953	0	3	3	3	2	2	2	2	3	3	3
1750	6.1362	1	1	1	1	2	0	2	3	1	5	1	0	0	1	0	1	1	1	1	1	1	1	0	0	1	1	4	4	4	4	4	4	4	4	4	40	1.48936	1	3	3	3	3	3	3	3	3	3	3
1751	6.1362	1	1	1	1	2	0	2	3	1	1	2	1	1	0	1	1	1	1	1	1	1	1	1	1	1	1	4	4	4	4	4	4	4	4	4	40	1.48936	1	3	3	1	1	1	1	1	1	1	3
1752	6.1362	1	1	1	1	2	0	2	3	1	3	1	0	1	0	0	1	1	1	1	1	1	1	0	1	0	0	4	4	4	4	4	4	4	4	4	40	1.48936	1	3	3	3	3	3	3	3	3	3	3
1753	6.1362	1	1	1	1	2	0	1	2	1	3	2	0	0	0	1	0	1	1	1	1	1	1	1	1	1	1	3	1	1	4	4	3	2	2	4	28	-0.355416	0	3	3	2	2	3	3	2	3	3	3
1754	6.1362	1	1	1	1	2	0	2	2	1	5	0	0	0	0	0	1	1	1	0	1	1	0	1	0	0	0	3	3	3	3	3	3	3	3	3	30	-0.047953	0	4	4	4	4	4	4	4	4	4	4
1755	6.1362	1	1	1	1	2	0	1	1	1	0	4	1	1	0	0	1	0	1	1	1	1	1	0	1	0	0	3	3	3	4	4	3	3	2	2	29	-0.201685	0	3	3	3	3	2	2	2	3	3	3
1756	6.64509	1	1	1	1	2	0	0	0	0	2	0	1	0	1	1	0	1	1	1	1	1	0	1	1	1	1	2	2	2	2	2	2	2	2	2	20	-1.58527	0	3	3	3	3	3	3	3	3	3	3
1757	5.89642	0	1	1	1	2	0	0	1	6	5	0	0	0	0	0	0	1	1	1	0	1	0	0	0	1	1	4	4	4	4	4	4	4	4	4	40	1.48936	1	3	3	3	3	3	3	3	3	3	3
1758	5.89642	1	1	1	1	2	0	1	0	6	5	0	0	0	0	0	0	0	0	0	0	0	0	0	0	0	0	2	2	2	2	2	2	2	2	2	20	-1.58527	0	2	2	2	2	2	2	2	2	2	2
1759	5.89642	1	1	1	1	2	0	1	1	6	5	0	0	0	0	0	0	0	0	0	0	0	0	0	0	0	0	2	2	2	2	2	2	2	2	2	20	-1.58527	0	1	1	1	1	1	1	1	1	1	1
1760	5.89642	0	1	1	1	2	0	0	0	6	5	0	0	0	0	0	0	0	0	1	0	1	0	0	0	1	1	3	3	2	3	3	3	3	3	2	27	-0.509148	0	3	3	3	3	3	3	3	3	3	3
1761	5.89642	1	1	1	1	2	0	0	0	6	5	0	0	0	0	1	1	1	1	1	1	1	0	1	1	1	1	3	3	3	3	3	3	3	3	3	30	-0.047953	0	4	4	4	4	4	4	4	4	4	4
1762	5.89642	0	1	1	1	2	0	2	3	6	5	0	0	1	0	0	0	1	0	1	1	1	0	1	1	1	1	4	3	3	3	3	3	3	4	3	32	0.25951	1	3	3	3	3	3	3	3	3	3	3
1763	5.89642	1	1	1	1	2	0	1	2	6	5	0	0	0	0	0	0	0	0	0	1	0	0	0	0	0	0	3	3	3	3	3	3	3	3	3	30	-0.047953	0	3	3	3	3	3	3	3	3	3	3
1764	7.16085	1	1	1	1	2	0	1	0	2	5	4	0	0	0	0	1	1	1	1	1	1	1	1	1	1	0	3	3	3	4	4	4	4	3	3	34	0.566974	1	3	3	3	3	3	3	3	3	3	3
1765	9.67933	1	1	1	1	2	0	2	1	3	5	0	0	0	0	0	0	1	1	1	1	1	0	0	0	1	1	3	3	3	3	3	3	3	3	3	30	-0.047953	0	3	3	3	0	3	3	3	0	3	3
1766	6.1362	1	1	1	1	2	0	1	2	1	0	5	1	0	0	0	1	1	1	1	1	1	1	1	0	1	1	3	3	3	3	3	3	3	3	3	30	-0.047953	0	3	3	3	3	3	3	3	3	3	3
1767	6.1362	1	1	1	1	2	0	0	0	1	2	0	1	1	0	1	1	1	1	1	1	1	0	1	1	1	1	4	4	4	4	4	4	4	4	4	39	1.33563	1	4	4	4	4	4	4	4	4	4	4
1768	6.1362	1	1	1	1	2	0	2	3	1	3	1	0	1	0	0	0	1	1	1	1	1	1	1	0	0	0	3	3	3	3	3	3	3	3	3	30	-0.047953	0	3	3	3	3	3	3	3	3	3	3
1769	14.8515	1	1	1	1	2	0	1	0	5	5	4	0	0	1	0	1	1	1	1	1	1	1	1	0	1	1	3	3	3	4	4	4	4	3	3	34	0.566974	1	4	4	4	4	4	4	4	4	4	4
1770	14.8515	0	1	1	1	2	0	1	1	5	5	0	0	0	0	0	0	1	1	1	1	1	0	1	1	0	0	3	3	3	3	3	3	3	3	3	30	-0.047953	0	4	3	3	3	3	4	4	3	3	3
1771	6.25817	0	1	1	1	2	0	1	1	4	4	0	0	1	0	0	1	1	1	1	0	1	0	0	0	1	1	4	4	4	4	4	4	4	4	4	40	1.48936	1	4	4	4	4	4	4	4	4	4	4
1772	6.25817	1	1	1	1	2	0	0	1	4	5	0	0	0	0	0	1	1	1	1	1	1	0	1	1	1	1	4	4	4	4	4	4	4	4	4	40	1.48936	1	4	4	4	4	4	4	4	4	4	4
1773	6.25817	1	1	1	1	2	0	0	0	4	5	0	0	0	0	0	0	1	1	1	0	0	0	1	0	1	1	3	3	3	3	3	3	3	3	3	30	-0.047953	0	3	3	3	3	3	3	3	3	3	3
1774	6.25817	1	1	1	1	2	0	1	0	4	1	2	1	0	0	1	1	1	1	0	1	1	1	1	1	1	1	4	4	4	4	4	4	4	4	4	40	1.48936	1	3	3	1	1	1	1	1	1	1	3
1775	6.25817	1	1	1	1	2	0	0	0	4	3	2	0	1	0	0	0	0	1	1	0	1	1	0	0	0	0	3	3	3	3	3	3	3	3	3	30	-0.047953	0	3	3	3	3	3	3	3	3	3	3
1776	6.25817	1	1	1	1	2	0	1	1	4	5	0	0	0	0	0	1	1	0	1	1	1	0	1	1	1	1	4	4	0	4	3	4	3	4	4	34	0.566974	1	4	4	4	0	4	4	4	3	4	4
1777	6.25817	0	1	1	1	2	0	0	0	4	5	0	0	0	0	0	0	1	1	1	0	1	0	0	0	1	1	4	4	4	4	4	4	4	4	4	40	1.48936	1	3	3	3	3	3	3	3	3	3	3
1778	6.25817	1	1	1	1	2	0	2	3	4	5	0	0	0	0	0	0	1	1	1	0	1	0	0	0	1	1	4	4	4	4	4	4	4	4	4	40	1.48936	1	3	3	3	3	3	3	3	3	3	3
1779	6.64509	1	1	1	1	2	0	1	1	0	2	0	1	0	1	1	0	1	1	1	1	1	0	1	1	1	1	2	2	2	2	2	2	2	2	2	20	-1.58527	0	3	3	3	3	3	3	3	3	3	3
1780	6.64509	1	1	1	1	2	0	1	1	0	2	0	1	0	1	1	0	1	1	1	1	1	0	1	1	1	1	2	2	2	2	2	2	2	2	2	20	-1.58527	0	3	3	3	3	3	3	3	3	3	3
1781	6.64509	1	1	1	1	2	0	0	0	0	2	0	1	0	1	1	0	1	1	1	1	1	0	1	1	1	1	2	2	2	2	2	2	2	2	2	20	-1.58527	0	3	3	3	3	3	3	3	3	3	3
1782	8.8634	1	1	1	1	2	0	1	1	1	3	1	0	0	0	1	0	1	1	1	1	1	1	1	0	0	0	3	3	3	3	3	3	3	3	3	30	-0.047953	0	3	3	3	3	3	3	3	3	3	3
1783	8.8634	1	1	1	1	2	0	1	2	1	3	2	0	0	0	1	1	1	1	1	1	1	1	1	1	1	1	3	3	3	3	3	4	4	3	3	32	0.25951	1	3	3	4	4	4	4	4	4	3	3
1784	8.8634	1	1	1	1	2	0	1	2	1	3	1	0	0	0	1	0	1	1	1	1	1	1	1	0	0	0	3	3	3	3	3	3	3	3	3	30	-0.047953	0	3	3	3	3	3	3	3	3	3	3
1785	7.16085	1	1	1	1	2	0	1	0	2	5	4	0	0	0	0	1	1	1	1	1	1	1	1	1	1	0	3	3	3	4	4	4	4	3	3	34	0.566974	1	3	3	3	3	3	3	3	3	3	3
1786	14.8515	1	1	1	1	2	0	1	0	5	5	4	0	0	1	0	1	1	1	1	1	1	1	1	0	1	1	3	3	3	4	4	4	4	3	3	34	0.566974	1	4	4	4	4	4	4	4	4	4	4
1787	7.52836	0	1	1	1	2	0	0	0	3	5	0	0	0	0	0	0	1	0	1	1	0	0	1	0	1	0	3	4	3	3	3	4	4	3	3	33	0.413242	1	4	4	4	4	4	4	4	4	4	4
1788	4.87589	0	2	1	1	2	0	1	2	6	0	4	1	0	0	0	0	1	0	0	1	1	1	0	0	0	0	3	3	3	3	3	3	3	3	3	30	-0.047953	0	0	0	0	0	0	0	0	0	4	4
1789	6.13787	0	2	1	1	2	0	1	0	2	5	0	0	0	0	0	0	1	1	1	1	1	0	1	0	0	0	3	4	4	4	4	4	4	4	3	37	1.02817	1	4	4	4	4	4	4	4	4	4	4
1790	5.62277	0	2	1	1	2	0	0	0	0	0	4	1	1	1	0	0	0	0	1	1	1	1	1	0	1	1	3	4	4	4	3	4	3	3	3	34	0.566974	1	4	4	4	4	4	4	4	4	4	4
1791	17.8219	0	2	1	1	2	0	2	3	5	5	0	0	1	0	0	1	1	1	1	1	1	0	0	0	1	1	3	4	4	4	4	4	3	3	3	35	0.720705	1	3	3	3	3	3	3	3	3	3	3
1792	5.3774	1	2	1	1	2	0	2	2	3	5	0	0	0	0	0	1	1	1	1	1	1	0	0	0	1	1	3	2	2	3	3	3	0	3	3	25	-0.816612	0	3	3	0	0	3	0	0	0	3	3
1793	6.45288	1	2	1	1	2	0	1	1	3	5	0	0	0	0	0	0	1	1	1	1	1	0	0	0	0	0	3	3	3	3	3	3	3	3	3	30	-0.047953	0	3	3	3	3	3	3	3	3	3	3
1794	6.13045	1	2	1	1	2	0	0	0	4	0	5	1	1	0	0	0	1	0	1	1	1	1	0	0	1	0	3	4	4	4	3	3	3	3	3	33	0.413242	1	3	3	3	3	3	3	3	3	3	3
1795	6.13045	1	2	1	1	2	0	0	0	4	0	4	1	0	0	0	0	1	0	1	0	1	1	0	0	1	1	3	3	3	3	3	3	3	3	3	30	-0.047953	0	3	3	3	3	3	3	3	3	3	3
1796	5.95025	1	2	1	1	2	0	2	3	1	5	5	0	0	0	0	1	1	1	1	1	1	1	1	0	1	1	2	2	2	2	2	2	2	2	2	20	-1.58527	0	3	3	3	3	3	3	3	3	3	3
1797	5.95025	1	2	1	1	2	0	2	3	1	0	3	1	0	0	0	0	1	1	1	1	0	1	0	0	0	0	2	3	3	3	3	3	3	3	2	27	-0.509148	0	3	3	0	0	3	3	3	3	3	3
1798	5.95025	1	2	1	1	2	0	2	3	1	0	3	1	0	0	0	1	1	1	1	1	1	1	0	0	1	1	3	4	4	4	4	4	4	4	3	37	1.02817	1	4	4	4	4	4	4	4	3	4	4
1799	5.95025	1	2	1	1	2	0	2	3	1	2	0	1	0	0	0	0	1	0	1	1	1	0	1	1	1	1	3	3	3	4	4	4	4	4	4	36	0.874437	1	3	3	3	3	3	3	3	3	3	3
1800	5.95025	1	2	1	1	2	0	2	3	1	2	0	1	0	0	0	1	1	1	1	1	1	0	1	1	1	1	3	2	2	4	4	4	3	2	2	28	-0.355416	0	3	3	2	2	3	2	3	2	3	3
1801	5.95025	1	2	1	1	2	0	2	3	1	2	1	1	1	1	1	0	1	1	1	1	1	1	1	1	1	0	4	4	3	4	4	4	4	2	2	34	0.566974	1	4	4	4	3	4	4	4	3	4	4
1802	5.95025	1	2	1	1	2	0	2	2	1	2	0	1	0	0	0	0	1	0	1	1	1	0	1	1	1	1	2	2	2	4	4	4	4	2	1	27	-0.509148	0	4	4	4	4	4	4	4	4	4	4
1803	5.95025	1	2	1	1	2	0	2	3	1	0	4	1	0	1	1	0	1	1	1	1	1	1	1	1	0	0	3	2	2	3	3	3	3	3	1	25	-0.816612	0	3	3	3	3	3	3	3	3	3	3
1804	5.95025	1	2	1	1	2	0	2	3	1	5	0	0	0	0	1	0	1	1	1	1	1	0	1	0	0	0	4	4	2	4	4	4	4	4	4	38	1.1819	1	3	3	3	0	3	3	3	3	3	3
1805	5.95025	0	2	1	1	2	0	2	3	1	5	0	0	0	0	0	0	1	1	1	1	1	0	0	0	1	1	3	3	3	3	3	3	3	3	3	30	-0.047953	0	3	3	3	3	3	3	3	3	3	3
1806	5.95025	1	2	1	1	2	0	2	2	1	5	0	0	1	0	0	1	1	1	1	1	1	0	1	0	0	0	3	3	3	4	4	4	3	4	4	35	0.720705	1	3	3	3	3	3	3	3	3	3	3
1807	4.87589	1	2	1	1	2	0	1	1	6	5	0	0	1	0	0	1	1	1	1	0	1	0	0	0	0	0	0	3	3	4	3	3	3	3	3	28	-0.355416	0	3	3	3	3	0	3	0	3	3	3
1808	4.87589	0	2	1	1	2	0	1	2	6	4	0	0	1	0	0	0	1	1	1	0	0	0	0	0	0	0	4	4	3	3	3	3	3	3	3	32	0.25951	1	3	3	3	3	3	3	3	3	3	3
1809	4.87589	1	2	1	1	2	0	0	0	6	5	0	0	0	0	0	0	0	1	1	1	1	0	0	0	0	0	3	3	3	3	3	3	3	3	3	30	-0.047953	0	3	0	0	0	3	3	0	0	3	3
1810	4.87589	0	2	1	1	2	0	1	2	6	5	0	0	0	0	0	0	1	1	1	1	1	0	0	0	0	0	3	3	2	4	4	4	4	3	3	33	0.413242	1	4	4	3	3	4	4	4	3	4	4
1811	4.87589	1	2	1	1	2	0	1	2	6	4	0	0	1	0	0	0	1	1	1	0	1	0	0	0	0	0	3	3	3	3	3	3	3	3	3	30	-0.047953	0	3	3	3	3	3	3	3	3	3	3
1812	4.87589	1	2	1	1	2	0	1	0	6	5	0	0	0	0	0	0	1	1	1	1	1	0	0	0	1	1	3	3	3	3	3	3	3	3	3	31	0.105779	1	4	3	3	3	3	3	3	3	3	3
1813	6.13045	1	2	1	1	2	0	1	1	4	0	4	1	0	0	1	0	1	0	1	1	1	1	0	1	1	1	3	2	2	3	3	3	3	2	3	27	-0.509148	0	3	3	3	3	3	3	3	3	3	3
1814	4.87589	1	2	1	1	2	0	2	3	6	0	4	1	1	0	0	0	1	0	1	1	1	1	0	0	1	0	3	3	3	3	3	3	3	3	3	30	-0.047953	0	3	3	3	3	3	3	3	3	3	3
1815	4.87589	0	2	1	1	2	0	2	2	6	0	4	1	1	0	0	1	1	1	1	1	1	1	1	1	1	1	2	2	2	3	3	3	3	2	2	24	-0.970343	0	3	3	3	0	3	3	0	0	3	4
1816	6.39187	1	2	1	1	2	0	2	2	1	0	5	1	1	0	0	0	1	1	1	1	1	1	1	1	1	1	3	3	3	3	3	3	3	2	4	30	-0.047953	0	3	3	3	3	3	3	3	3	3	3
1817	6.39187	1	2	1	1	2	0	1	2	1	0	4	1	1	0	0	0	1	1	1	1	1	1	1	1	1	1	3	2	3	3	3	3	3	3	4	31	0.105779	1	4	3	3	4	3	3	3	3	3	3
1818	6.39187	1	2	1	1	2	0	2	3	1	5	0	0	1	0	0	1	1	1	1	1	1	0	1	0	0	0	3	4	4	4	4	4	4	3	3	36	0.874437	1	3	3	3	3	3	3	3	3	3	3
1819	6.39187	1	2	1	1	2	0	2	3	1	0	4	1	1	0	1	1	1	0	1	1	1	1	1	1	1	1	2	2	2	4	3	3	3	2	2	25	-0.816612	0	3	3	2	2	3	3	3	2	3	3
1820	6.45288	1	2	1	1	2	0	0	1	3	2	0	1	0	0	0	0	1	1	1	1	1	0	1	0	0	0	3	3	3	3	3	3	3	3	3	31	0.105779	1	3	3	3	0	3	3	3	3	3	3
1821	5.3774	1	2	1	1	2	0	2	2	3	5	0	0	0	0	0	1	1	1	1	1	1	0	0	0	1	1	3	2	2	3	3	3	0	3	3	25	-0.816612	0	3	3	0	0	3	0	0	0	3	3
1822	6.13045	1	2	1	1	2	0	0	0	4	0	5	1	1	0	0	0	1	0	1	1	1	1	0	0	1	0	3	4	4	4	3	3	3	3	3	33	0.413242	1	3	3	3	3	3	3	3	3	3	3
1823	6.13045	1	2	1	1	2	0	0	0	4	0	4	1	0	0	0	0	1	0	1	0	1	1	0	0	1	1	3	3	3	3	3	3	3	3	3	30	-0.047953	0	3	3	3	3	3	3	3	3	3	3
1824	5.62277	0	2	1	1	2	0	1	0	0	0	4	1	1	1	0	0	0	0	1	1	1	1	1	0	1	1	3	4	4	4	3	4	3	3	3	34	0.566974	1	4	4	4	4	4	4	4	4	4	4
1825	11.9716	0	3	2	0	2	0	2	2	5	5	0	0	1	0	0	0	1	0	1	1	1	0	0	1	1	1	3	3	3	3	3	3	4	3	3	31	0.105779	1	4	4	4	4	4	4	4	4	4	4
1826	11.9716	0	3	2	0	2	0	0	0	5	5	0	0	0	0	0	0	1	1	1	1	1	0	1	0	0	1	2	3	3	3	3	3	3	2	2	26	-0.66288	0	4	4	4	4	4	4	4	4	4	4
1827	11.9716	1	3	2	0	2	0	1	2	5	5	0	0	1	0	0	1	1	1	1	1	1	0	0	0	1	1	3	3	3	3	3	3	3	3	3	30	-0.047953	0	3	3	3	3	4	4	3	3	3	3
1828	7.17077	1	3	2	0	2	0	2	3	3	5	0	0	1	1	0	1	0	1	1	1	1	0	1	1	1	1	3	3	3	3	3	3	3	3	4	32	0.25951	1	3	3	3	3	3	3	3	3	3	3
1829	5.82395	1	3	2	0	2	0	1	1	4	2	0	1	0	0	0	1	1	0	0	0	1	0	0	0	0	1	3	3	3	3	3	3	0	4	4	29	-0.201685	0	0	0	0	0	0	0	0	0	4	4
1830	5.5074	1	3	2	0	2	0	1	2	2	5	0	0	1	0	1	1	1	1	1	1	1	0	0	1	1	1	3	4	3	4	4	4	3	3	3	34	0.566974	1	4	4	4	4	4	4	4	4	4	4
1831	11.9716	1	3	2	0	2	0	1	2	5	2	0	1	1	1	1	1	0	1	1	1	1	0	1	1	1	1	3	4	4	3	4	4	4	3	4	37	1.02817	1	3	3	3	3	3	3	3	3	3	3
1832	5.82742	1	3	2	0	2	0	1	0	0	0	3	1	0	0	1	0	1	1	1	1	1	1	0	1	0	0	2	4	4	4	4	4	4	2	2	33	0.413242	1	4	4	4	4	4	4	4	4	4	4
1833	4.36253	1	3	2	0	2	0	1	2	6	5	0	0	0	0	0	1	1	1	1	1	1	0	1	0	1	1	3	3	3	4	4	4	3	3	3	33	0.413242	1	4	4	3	3	3	3	3	3	3	4
1834	4.36253	1	3	2	0	2	0	1	2	6	5	0	0	0	0	0	1	1	1	1	1	1	0	0	1	0	0	3	3	3	3	3	3	3	3	3	30	-0.047953	0	3	3	3	3	3	3	3	3	3	3
1835	4.36253	1	3	2	0	2	0	2	2	6	5	0	0	0	0	0	1	1	1	1	1	1	0	1	1	0	0	3	2	2	3	3	3	3	3	1	24	-0.970343	0	4	4	4	4	4	4	4	4	4	4
1836	4.36253	0	3	2	0	2	0	2	3	6	4	0	0	0	0	0	1	1	1	1	1	1	0	0	0	0	0	3	4	4	4	4	4	4	3	3	36	0.874437	1	4	4	3	3	3	3	3	3	4	4
1837	6.01187	1	3	2	0	2	0	2	2	1	0	3	1	0	0	0	0	1	1	1	1	1	1	0	0	1	1	2	2	2	3	3	3	3	2	1	22	-1.27781	0	3	3	3	3	3	3	3	3	3	3
1838	6.01187	1	3	2	0	2	0	3	2	1	5	0	0	0	0	0	1	1	1	1	1	0	0	0	0	0	0	3	3	0	3	4	4	3	2	2	26	-0.66288	0	4	3	3	0	3	3	3	3	3	4
1839	6.01187	1	3	2	0	2	0	2	3	1	5	5	0	0	0	1	1	1	0	1	1	1	1	0	1	1	1	4	4	3	3	4	3	3	4	4	36	0.874437	1	4	4	4	0	4	4	4	0	4	4
1840	6.01187	1	3	2	0	2	0	1	2	1	5	5	0	1	1	0	0	1	1	1	1	1	1	1	1	0	1	3	2	2	3	3	3	3	2	2	25	-0.816612	0	3	3	3	3	3	3	3	3	3	3
1841	6.01187	1	3	2	0	2	0	1	2	1	0	5	1	0	1	0	0	0	0	1	1	1	1	1	1	1	1	3	3	3	3	3	3	3	3	3	30	-0.047953	0	3	3	2	2	3	3	3	2	3	3
1842	6.01187	1	3	2	0	2	0	0	1	1	0	5	1	0	1	0	0	1	1	1	1	1	1	1	1	0	0	1	1	1	1	1	1	1	1	1	10	-3.12259	0	3	3	3	3	3	3	3	3	3	3
1843	6.01187	1	3	2	0	2	0	2	3	1	0	5	1	0	1	0	1	1	1	1	1	1	1	1	0	1	1	3	3	3	3	3	3	3	3	2	28	-0.355416	0	3	3	3	3	3	3	3	3	3	3
1844	6.01187	1	3	2	0	2	0	2	3	1	0	3	1	1	0	1	0	1	1	1	1	1	1	0	1	0	0	2	3	3	4	4	4	4	3	2	31	0.105779	1	3	3	3	3	3	3	3	3	3	3
1845	6.01187	1	3	2	0	2	0	1	1	1	0	3	1	0	1	1	1	1	1	1	1	1	1	1	1	1	1	3	3	3	3	3	3	3	3	3	30	-0.047953	0	3	3	3	3	3	3	3	3	3	3
1846	7.28712	1	3	2	0	2	0	1	2	1	0	3	1	0	0	1	0	1	1	1	1	1	1	1	1	0	0	2	4	3	4	4	4	4	2	2	31	0.105779	1	3	3	2	2	3	3	3	3	3	3
1847	7.28712	1	3	2	0	2	0	1	2	1	0	3	1	0	0	1	1	1	1	1	1	1	1	1	1	1	0	3	2	2	3	3	3	2	2	1	22	-1.27781	0	3	3	3	3	3	3	3	3	3	3
1848	4.36253	0	3	2	0	2	0	3	3	6	0	3	1	1	0	0	1	1	1	1	1	1	1	1	0	0	0	3	3	3	3	3	3	3	3	3	30	-0.047953	0	3	3	3	3	3	3	3	3	3	3
1849	6.01187	1	3	2	0	2	0	2	2	1	3	1	0	1	1	0	0	1	1	1	1	1	1	1	1	1	1	3	3	2	3	2	3	3	2	3	27	-0.509148	0	3	3	3	3	3	3	3	3	3	3
1850	6.01187	1	3	2	0	2	0	2	2	1	3	1	0	1	1	1	1	0	1	1	1	1	1	1	0	1	1	3	3	2	3	3	4	3	3	4	32	0.25951	1	3	3	3	0	3	3	3	3	3	3
1851	6.01187	1	3	2	0	2	0	2	2	1	0	5	1	0	1	0	0	1	0	1	1	1	1	1	1	1	1	3	3	3	3	3	3	3	3	3	30	-0.047953	0	3	3	3	3	3	3	3	3	3	3
1852	6.01187	1	3	2	0	2	0	2	3	1	0	3	1	1	1	0	0	1	1	1	1	1	1	1	0	1	0	1	1	1	1	1	1	1	1	1	10	-3.12259	0	3	3	3	3	3	3	3	3	3	3
1853	5.82395	1	3	2	0	2	0	2	2	4	0	4	1	0	0	1	1	0	1	1	1	1	1	1	1	0	0	2	4	3	4	4	4	4	2	2	31	0.105779	1	3	3	2	2	3	3	3	3	3	3
1854	4.36253	0	3	2	0	2	0	1	2	6	2	0	1	1	0	0	0	1	1	1	1	1	0	1	0	0	0	2	2	2	2	3	3	3	3	2	24	-0.970343	0	3	3	3	3	3	3	3	3	3	3
1855	5.5074	1	3	2	0	2	0	2	3	2	5	0	0	1	0	1	0	1	0	1	1	1	0	0	1	1	1	2	2	2	3	3	2	2	2	3	23	-1.12407	0	3	0	0	0	3	3	3	0	4	3
1856	5.82395	1	3	2	0	2	0	1	2	4	0	3	1	0	0	0	0	1	0	1	1	1	1	1	0	1	1	3	3	3	3	3	3	3	3	3	30	-0.047953	0	3	2	2	3	3	3	3	3	3	3
1857	6.01187	1	3	2	0	2	0	2	3	1	3	1	0	1	1	1	1	1	1	1	1	1	1	1	0	1	1	3	3	2	3	3	3	3	3	4	31	0.105779	1	3	3	3	0	3	3	3	3	3	3
1858	5.5074	1	3	2	0	2	0	2	3	2	5	0	0	0	0	0	1	1	1	1	1	1	0	1	1	0	0	3	0	0	3	3	3	3	4	2	22	-1.27781	0	3	3	0	0	3	3	3	3	4	3
1859	7.17077	1	3	2	0	2	0	1	0	3	5	3	0	0	0	1	0	1	0	1	1	1	1	1	1	0	0	3	3	3	3	3	3	3	3	3	30	-0.047953	0	3	3	3	3	3	3	3	3	3	3
1860	7.17077	1	3	2	0	2	0	1	0	3	5	3	0	0	0	1	0	1	0	1	1	1	1	1	1	0	0	3	3	3	3	3	3	3	3	3	30	-0.047953	0	3	3	3	3	3	3	3	3	3	3
1861	6.01187	1	3	2	0	2	0	2	3	1	3	2	0	0	1	1	0	1	1	1	1	1	1	1	1	0	0	3	3	4	4	4	4	4	3	2	33	0.413242	1	3	3	4	3	4	4	4	4	3	3
1862	5.82395	1	3	2	0	2	0	1	2	4	0	3	1	0	1	1	0	1	0	1	1	1	1	1	1	0	0	3	3	3	3	3	3	3	3	3	30	-0.047953	0	3	3	3	3	3	3	3	3	3	3
1863	7.17077	1	3	2	0	2	0	2	3	3	5	5	0	0	0	0	0	1	1	1	1	1	1	0	1	0	0	3	0	0	3	3	3	4	4	4	25	-0.816612	0	3	3	0	3	3	3	3	3	3	3
1864	5.82742	1	3	2	0	2	0	2	3	0	0	3	1	0	1	1	1	1	1	1	1	1	1	1	1	1	1	3	3	3	3	3	3	3	3	3	30	-0.047953	0	3	3	3	3	3	3	3	3	3	3
1865	5.82395	1	3	2	0	2	0	2	3	4	0	3	1	0	0	0	1	1	1	1	1	1	1	1	1	0	0	3	1	1	3	3	3	3	3	2	23	-1.12407	0	3	3	0	0	3	3	3	3	4	3
1866	5.82395	1	3	2	0	2	0	1	2	4	0	4	1	0	0	0	1	1	1	1	1	1	1	1	1	0	0	3	0	0	3	3	3	3	4	2	22	-1.27781	0	3	3	0	0	3	3	3	3	4	3
1867	5.82395	1	3	2	0	2	0	2	3	4	2	0	1	1	0	0	0	0	1	1	1	1	0	0	0	0	0	2	2	2	3	3	4	3	2	1	23	-1.12407	0	3	3	3	3	3	3	3	3	3	3
1868	6.01187	1	3	2	0	2	0	2	2	1	5	2	0	1	0	0	0	1	1	1	1	1	1	0	0	0	0	3	4	4	4	4	4	4	3	4	37	1.02817	1	3	3	3	3	3	3	3	3	3	3
1869	6.98874	1	4	2	0	2	0	1	2	4	0	5	1	0	0	0	1	0	1	1	1	1	1	1	1	0	1	3	3	3	3	3	3	3	3	3	30	-0.047953	0	3	3	3	3	3	3	3	3	3	3
1870	6.98874	1	4	2	0	2	0	2	3	4	1	3	1	0	0	0	0	0	1	1	1	1	1	0	0	0	0	3	3	3	3	3	3	3	3	3	30	-0.047953	0	3	3	3	3	3	3	3	3	3	3
1871	6.15357	1	4	2	0	2	0	1	2	1	4	0	0	0	0	0	0	1	1	1	0	1	0	0	0	1	1	3	3	3	3	3	3	3	3	3	30	-0.047953	0	3	3	3	3	3	3	3	3	3	3
1872	6.98874	1	4	2	0	2	0	2	3	4	0	3	1	0	0	1	0	0	1	1	1	1	1	1	1	1	0	3	3	3	3	3	3	3	3	3	30	-0.047953	0	3	3	2	2	3	3	2	3	3	3
1873	6.98874	0	4	2	0	2	0	0	0	4	0	3	1	1	0	0	0	0	0	0	0	1	1	0	0	0	0	3	3	3	3	3	3	3	3	3	30	-0.047953	0	3	3	3	3	3	3	3	3	3	3
1874	5.83137	1	4	2	0	2	0	2	2	2	5	5	0	1	0	0	1	1	0	1	1	1	1	0	0	1	1	3	3	3	4	4	4	3	3	2	31	0.105779	1	3	3	3	3	3	3	3	3	3	3
1875	5.83137	0	4	2	0	2	0	1	2	2	5	0	0	0	0	0	0	0	0	1	1	1	0	0	0	0	0	2	2	2	3	3	3	2	2	1	22	-1.27781	0	3	3	3	3	3	3	3	3	3	3
1876	3.73931	1	4	2	0	2	0	2	2	6	5	0	0	0	0	0	0	0	1	1	1	1	0	0	0	1	1	4	4	4	4	4	4	4	4	4	40	1.48936	1	2	2	2	2	1	2	2	2	2	2
1877	3.73931	1	4	2	0	2	0	1	2	6	5	5	0	0	0	0	1	1	1	1	1	1	1	1	0	0	0	3	2	2	3	3	4	3	3	3	27	-0.509148	0	4	4	4	4	4	4	4	4	4	4
1878	11.6088	1	4	2	0	2	0	0	0	5	5	0	0	0	0	0	0	1	0	1	1	1	0	0	0	1	1	4	3	0	4	4	4	4	3	3	32	0.25951	1	4	4	4	4	4	4	4	4	4	4
1879	3.73931	0	4	2	0	2	0	1	0	6	5	0	0	0	0	0	0	1	1	1	1	1	0	0	0	0	0	3	4	4	4	4	4	4	3	2	35	0.720705	1	3	3	3	2	3	3	3	2	3	3
1880	11.6088	1	4	2	0	2	0	1	0	5	5	0	0	0	0	0	0	0	0	1	0	1	0	1	0	1	0	3	3	3	3	4	4	3	3	3	31	0.105779	1	3	3	4	4	4	4	4	3	3	3
1881	5.61159	1	4	2	0	2	0	2	3	0	0	4	1	0	1	1	0	0	0	1	1	1	1	1	1	0	0	1	1	3	3	3	4	3	1	1	21	-1.43154	0	3	3	3	3	3	3	2	3	3	3
1882	5.61159	0	4	2	0	2	0	2	3	0	0	4	1	0	1	1	0	0	0	1	1	1	1	1	1	0	0	1	1	3	3	3	4	3	1	1	21	-1.43154	0	3	3	3	3	3	3	2	3	3	3
1883	11.2684	0	4	2	0	2	0	1	2	3	5	0	0	0	0	0	0	1	1	1	1	1	0	0	0	1	1	4	4	4	4	4	4	4	4	4	40	1.48936	1	4	4	4	4	4	4	4	4	4	4
1884	5.61159	0	4	2	0	2	0	1	1	0	0	3	1	0	0	0	0	0	0	1	1	1	1	1	1	1	1	3	3	3	3	3	3	3	3	2	28	-0.355416	0	3	3	3	3	3	3	3	3	3	3
1885	5.61159	1	4	2	0	2	0	1	1	0	3	1	0	0	1	0	1	1	1	1	1	1	1	1	1	1	1	3	3	3	3	3	3	3	3	3	30	-0.047953	0	4	4	4	4	4	4	4	4	4	4
1886	5.61159	1	4	2	0	2	0	1	0	0	5	0	0	0	1	0	0	1	1	1	1	1	0	1	0	1	1	2	3	3	3	3	3	3	2	2	27	-0.509148	0	4	4	4	4	4	4	4	4	4	4
1887	5.61159	1	4	2	0	2	0	2	2	0	1	2	1	0	1	0	0	1	1	1	1	1	1	1	0	0	0	4	4	4	4	4	4	4	4	4	40	1.48936	1	4	4	4	4	4	4	4	4	4	4
1888	5.46345	1	4	2	0	2	0	2	2	3	5	0	0	0	1	0	1	0	1	1	1	1	0	1	0	0	0	3	3	3	4	4	4	4	4	3	35	0.720705	1	3	3	3	3	3	3	3	3	3	3
1889	5.46345	0	4	2	0	2	0	3	3	3	5	0	0	0	1	1	1	0	0	1	1	1	0	1	1	0	0	3	3	3	3	3	3	3	3	3	30	-0.047953	0	3	3	3	3	3	3	3	3	3	3
1890	5.8297	1	4	2	0	2	0	2	3	1	2	0	1	0	1	1	1	1	1	1	1	1	0	1	1	1	1	3	3	3	4	4	4	4	3	3	34	0.566974	1	3	3	3	3	3	3	3	3	3	3
1891	5.8297	1	4	2	0	2	0	2	3	1	2	0	1	0	0	1	1	1	1	1	1	1	0	1	1	1	1	3	3	3	4	4	4	4	3	3	34	0.566974	1	3	3	3	3	3	3	3	3	3	3
1892	5.8297	1	4	2	0	2	0	1	2	1	5	0	0	0	0	1	0	0	1	1	1	1	0	1	1	1	1	0	3	0	3	3	3	3	3	3	24	-0.970343	0	3	3	3	3	3	3	3	3	3	3
1893	5.8297	1	4	2	0	2	0	2	3	1	4	5	0	1	0	0	1	1	0	1	1	1	1	1	1	1	1	3	3	3	3	3	3	3	3	3	30	-0.047953	0	4	4	4	4	4	4	4	4	4	4
1894	5.8297	1	4	2	0	2	0	2	3	1	4	0	0	1	1	0	1	1	1	1	1	1	0	1	1	1	1	3	2	2	3	3	2	2	3	2	25	-0.816612	0	3	3	3	3	3	3	3	3	3	3
1895	5.8297	1	4	2	0	2	0	1	1	1	4	5	0	0	0	1	1	1	1	1	1	1	1	1	1	1	1	3	3	2	3	3	3	3	3	2	27	-0.509148	0	3	3	3	3	3	3	3	3	3	3
1896	5.8297	1	4	2	0	2	0	2	3	1	4	0	0	1	1	0	1	1	1	1	1	1	0	1	1	1	1	2	2	2	3	3	3	3	2	1	22	-1.27781	0	4	4	4	4	4	4	4	4	4	4
1897	5.8297	1	4	2	0	2	0	2	3	1	4	0	0	1	0	0	1	1	1	1	1	1	0	1	1	1	1	2	2	2	3	3	3	3	2	1	22	-1.27781	0	4	4	4	4	4	4	4	4	4	4
1898	5.8297	1	4	2	0	2	0	2	2	1	4	0	0	1	1	1	1	0	1	1	1	1	0	1	1	0	0	3	4	4	4	4	4	4	3	4	38	1.1819	1	3	3	3	3	3	3	3	3	3	3
1899	5.8297	1	4	2	0	2	0	2	2	1	4	0	0	1	0	1	1	0	1	1	1	1	0	1	1	0	0	3	4	4	4	4	4	4	3	4	38	1.1819	1	3	3	3	3	3	3	3	3	3	3
1900	5.8297	0	4	2	0	2	0	2	3	1	3	1	0	1	0	0	0	0	0	1	1	1	1	0	0	1	1	3	3	3	3	3	4	4	3	3	32	0.25951	1	3	3	0	3	3	3	2	3	3	3
1901	5.8297	1	4	2	0	2	0	1	1	1	5	0	0	0	0	0	1	1	0	1	1	1	0	1	0	0	0	3	2	2	3	3	3	3	2	2	25	-0.816612	0	3	3	3	3	3	3	3	3	3	3
1902	5.8297	1	4	2	0	2	0	1	1	1	2	0	1	0	0	1	0	0	1	1	1	1	0	1	1	0	0	3	3	3	3	3	3	3	3	3	30	-0.047953	0	3	3	3	3	3	3	3	3	3	3
1903	5.8297	1	4	2	0	2	0	2	3	1	2	0	1	0	0	0	0	1	0	1	1	1	0	1	1	0	0	3	3	3	3	3	3	3	3	3	30	-0.047953	0	3	3	0	0	3	3	0	3	3	3
1904	5.8297	1	4	2	0	2	0	0	0	1	2	0	1	1	0	1	1	0	0	1	1	1	0	1	1	1	1	3	3	3	3	3	3	3	3	3	30	-0.047953	0	3	3	2	2	2	2	2	2	2	3
1905	5.8297	1	4	2	0	2	0	2	3	1	2	0	1	1	1	0	1	1	1	1	1	1	0	1	1	1	1	3	4	4	4	4	4	4	4	4	39	1.33563	1	3	3	3	3	3	3	3	3	3	3
1906	5.8297	1	4	2	0	2	0	1	0	1	5	0	0	0	1	0	1	0	1	1	1	1	0	1	1	1	1	4	4	4	4	4	4	4	4	4	40	1.48936	1	4	4	4	4	4	4	4	4	4	4
1907	5.8297	1	4	2	0	2	0	1	1	1	0	4	1	0	0	0	0	1	1	1	0	1	1	1	1	0	0	4	4	4	4	4	4	4	4	4	40	1.48936	1	3	3	3	0	3	3	3	3	3	3
1908	6.15357	1	4	2	0	2	0	1	1	1	0	4	1	0	0	1	1	1	1	1	1	0	1	1	1	1	1	4	3	3	3	3	2	3	3	3	31	0.105779	1	3	3	3	3	3	3	3	3	3	3
1909	5.8297	1	4	2	0	2	0	2	3	1	0	4	1	0	1	1	1	1	1	1	0	1	1	1	1	0	0	3	3	3	3	3	3	3	3	3	30	-0.047953	0	3	3	3	3	3	3	3	3	3	3
1910	5.8297	0	4	2	0	2	0	1	2	1	0	4	1	0	0	0	0	1	0	1	0	1	1	0	1	0	0	3	4	4	4	4	4	4	4	4	35	0.720705	1	2	2	2	2	2	2	2	2	2	2
1911	5.8297	1	4	2	0	2	0	2	3	1	4	0	0	1	1	0	0	1	1	1	1	1	0	1	1	1	1	1	3	3	3	3	3	3	1	1	22	-1.27781	0	3	3	2	2	3	3	2	2	3	3
1912	5.8297	1	4	2	0	2	0	2	2	1	0	3	1	0	0	0	0	1	0	1	1	1	1	1	1	0	0	1	1	1	4	4	4	1	1	1	19	-1.739	0	4	4	4	4	4	4	4	4	4	4
1913	5.8297	1	4	2	0	2	0	0	0	1	1	4	1	0	0	1	0	0	0	1	1	1	1	1	1	0	0	3	3	3	4	4	4	4	3	3	34	0.566974	1	0	0	0	0	0	0	0	0	4	4
1914	5.8297	1	4	2	0	2	0	2	3	1	1	5	1	1	0	0	1	0	0	1	1	1	1	1	1	0	0	3	3	3	4	4	4	3	3	3	33	0.413242	1	0	0	0	0	0	0	0	0	4	4
1915	5.8297	1	4	2	0	2	0	2	3	1	3	1	0	1	0	0	0	0	0	1	1	1	1	0	0	0	0	0	0	0	0	0	0	0	4	4	8	-3.43005	0	0	0	0	0	0	0	0	0	4	4
1916	5.8297	1	4	2	0	2	0	0	0	1	2	0	1	0	1	0	0	0	1	1	1	1	0	1	1	1	1	3	3	3	3	3	3	3	3	3	30	-0.047953	0	3	3	3	3	3	3	3	3	3	3
1917	5.8297	1	4	2	0	2	0	2	2	1	3	1	0	0	0	0	0	0	0	1	1	1	1	1	1	0	0	3	3	3	3	3	3	3	3	3	30	-0.047953	0	3	3	3	3	3	3	3	0	3	3
1918	5.8297	1	4	2	0	2	0	2	3	1	3	1	0	1	1	0	0	0	1	1	1	1	1	1	1	0	0	3	3	2	4	4	4	3	3	3	32	0.25951	1	3	3	3	3	3	3	3	3	3	3
1919	5.8297	1	4	2	0	2	0	2	3	1	0	5	1	0	0	0	0	0	0	0	1	1	1	0	0	1	1	2	2	2	2	2	2	2	2	2	20	-1.58527	0	2	2	2	2	2	2	2	2	2	2
1920	5.8297	1	4	2	0	2	0	1	2	1	3	1	0	1	0	0	0	0	1	1	1	0	1	1	0	0	0	3	3	3	3	3	3	3	3	3	30	-0.047953	0	3	3	3	0	3	3	0	0	3	3
1921	5.8297	1	4	2	0	2	0	2	3	1	5	0	0	0	0	0	0	0	0	1	1	1	0	1	0	0	0	3	2	2	3	3	3	3	2	2	25	-0.816612	0	3	3	3	3	3	3	3	3	3	3
1922	5.8297	0	4	2	0	2	0	2	3	1	5	0	0	0	0	0	1	0	1	1	1	1	0	1	1	1	1	2	3	3	3	3	3	2	2	2	25	-0.816612	0	3	3	3	3	3	3	2	3	3	3
1923	5.8297	0	4	2	0	2	0	1	2	1	4	0	0	0	0	0	1	1	1	1	1	0	0	0	1	1	1	3	4	4	4	4	4	4	3	3	36	0.874437	1	4	4	4	4	4	4	4	4	4	4
1924	5.8297	1	4	2	0	2	0	1	1	1	4	0	0	0	1	0	0	1	0	1	1	1	0	1	0	1	1	4	3	3	4	4	4	3	4	3	35	0.720705	1	4	4	3	3	3	3	3	3	3	3
1925	5.8297	1	4	2	0	2	0	1	2	1	4	0	0	1	1	1	1	0	1	1	1	1	0	1	1	0	0	2	2	2	3	3	4	3	2	2	25	-0.816612	0	3	3	3	2	3	3	3	3	3	3
1926	5.8297	1	4	2	0	2	0	2	2	1	3	1	0	1	1	1	0	1	1	1	1	1	1	1	1	1	1	4	4	4	4	4	4	4	4	4	40	1.48936	1	3	3	3	3	3	3	3	3	3	3
1927	5.8297	0	4	2	0	2	0	1	2	1	0	3	1	1	1	1	1	1	1	1	1	0	1	1	1	1	1	3	2	2	3	3	3	2	2	3	26	-0.66288	0	3	3	2	2	3	3	2	2	2	3
1928	6.15357	1	4	2	0	2	0	0	1	1	4	0	0	0	0	0	0	1	0	1	1	1	0	1	1	0	0	2	2	2	3	3	3	3	2	2	24	-0.970343	0	3	3	3	3	3	3	3	3	3	3
1929	5.8297	1	4	2	0	2	0	2	2	1	3	1	0	1	1	0	1	1	1	1	1	1	1	0	0	1	1	0	0	0	0	0	0	0	4	4	8	-3.43005	0	0	0	0	0	0	0	0	0	4	4
1930	5.8297	1	4	2	0	2	0	2	3	1	5	0	0	0	0	0	0	0	0	1	1	1	0	0	0	0	0	3	4	4	4	4	4	4	4	3	37	1.02817	1	3	3	3	3	3	3	3	3	3	3
1931	5.8297	1	4	2	0	2	0	2	3	1	5	0	0	0	0	0	1	0	1	1	1	1	0	0	0	0	0	4	4	4	4	4	4	4	3	3	38	1.1819	1	4	4	4	4	4	4	4	4	4	4
1932	5.61159	1	4	2	0	2	0	2	2	0	3	1	0	0	1	0	1	1	1	1	1	1	1	1	1	1	1	3	3	3	3	3	3	3	3	3	30	-0.047953	0	4	4	4	4	4	4	4	4	4	4
1933	5.61159	1	4	2	0	2	0	1	0	0	5	0	0	0	1	0	0	1	1	1	1	1	0	1	0	1	1	2	3	3	3	3	3	3	2	2	27	-0.509148	0	4	4	4	4	4	4	4	4	4	4
1934	5.61159	1	4	2	0	2	0	2	2	0	1	2	1	0	1	0	0	1	1	1	1	1	1	1	0	0	0	4	4	4	4	4	4	4	4	4	40	1.48936	1	4	4	4	4	4	4	4	4	4	4
1935	5.83137	1	4	2	0	2	0	2	2	2	5	5	0	1	0	0	1	1	0	1	1	1	1	0	0	1	1	3	3	3	4	4	4	3	3	2	31	0.105779	1	3	3	3	3	3	3	3	3	3	3
1936	11.6088	1	4	2	0	2	0	0	0	5	5	0	0	0	0	0	0	1	0	1	1	1	0	0	0	1	1	4	3	0	4	4	4	4	3	3	32	0.25951	1	4	4	4	4	4	4	4	4	4	4
1937	4.09759	1	4	2	0	2	0	1	1	3	2	0	1	0	0	1	0	0	1	1	1	1	0	1	1	0	0	3	3	3	3	3	3	3	3	3	30	-0.047953	0	3	3	3	3	3	3	3	3	3	3
1938	5.46345	1	4	2	0	2	0	2	2	3	5	0	0	0	1	0	1	0	1	1	1	1	0	1	0	0	0	3	3	3	4	4	4	4	4	3	35	0.720705	1	3	3	3	3	3	3	3	3	3	3
1939	6.98874	1	4	2	0	2	0	2	3	4	0	3	1	0	0	1	0	0	1	1	1	1	1	1	1	1	0	3	3	3	3	3	3	3	3	3	30	-0.047953	0	3	3	2	2	3	3	2	3	3	3
1940	6.98874	0	4	2	0	2	0	0	0	4	0	3	1	1	0	0	0	0	0	0	0	1	1	0	0	0	0	3	3	3	3	3	3	3	3	3	30	-0.047953	0	3	3	3	3	3	3	3	3	3	3
1941	6.98874	1	4	2	0	2	0	1	2	4	0	5	1	0	0	0	1	0	1	1	1	1	1	1	1	0	1	3	3	3	3	3	3	3	3	3	30	-0.047953	0	3	3	3	3	3	3	3	3	3	3
1942	6.98874	1	4	2	0	2	0	2	3	4	1	3	1	0	0	0	0	0	1	1	1	1	1	0	0	0	0	3	3	3	3	3	3	3	3	3	30	-0.047953	0	3	3	3	3	3	3	3	3	3	3
1943	6.98874	1	4	2	0	2	0	2	3	4	0	3	1	0	0	1	0	0	1	1	1	1	1	1	1	1	0	3	3	3	3	3	3	3	3	3	30	-0.047953	0	3	3	2	2	3	3	2	3	3	3
1944	6.98874	0	4	2	0	2	0	0	0	4	0	3	1	1	0	0	0	0	0	0	0	1	1	0	0	0	0	3	3	3	3	3	3	3	3	3	30	-0.047953	0	3	3	3	3	3	3	3	3	3	3
1945	3.73931	0	4	2	0	2	0	2	2	6	5	0	0	0	0	0	0	0	1	1	1	1	0	0	0	1	1	4	4	4	4	4	4	4	4	4	40	1.48936	1	2	2	2	2	1	2	2	2	2	2
1946	5.62418	0	8	3	2	2	0	1	1	6	2	0	1	0	0	0	0	1	1	1	1	1	0	0	0	1	1	3	3	4	4	3	4	3	3	3	33	0.413242	1	4	3	3	3	3	3	4	3	3	3
1947	5.62418	0	8	3	2	2	0	1	0	6	2	0	1	1	0	0	1	1	1	1	1	1	0	0	0	1	1	4	4	4	4	4	4	4	4	4	40	1.48936	1	3	3	3	3	3	3	3	3	3	3
1948	5.62418	0	8	3	2	2	0	2	0	6	2	0	1	1	0	0	1	1	1	1	1	1	0	0	0	1	1	4	4	4	4	4	4	4	4	4	40	1.48936	1	3	3	3	3	3	3	3	3	3	3
1949	6.8039	1	5	4	3	2	0	0	0	0	0	3	1	0	0	1	1	1	1	1	1	1	1	1	1	1	1	2	2	2	3	3	4	3	2	2	25	-0.816612	0	4	4	4	4	4	4	4	4	4	4
1950	4.10058	1	5	4	3	2	0	0	0	3	5	0	0	0	0	1	0	1	1	1	1	1	0	0	0	0	0	2	3	3	4	4	4	4	3	2	29	-0.201685	0	4	4	4	4	4	4	4	4	4	4
1951	7.78115	0	5	4	3	2	0	0	0	2	5	4	0	1	0	0	1	1	1	1	1	1	1	1	0	1	1	3	4	4	4	4	4	4	4	3	37	1.02817	1	3	3	3	3	3	3	3	3	3	3
1952	6.07728	0	5	4	3	2	0	2	3	1	0	4	1	0	1	0	0	1	1	1	1	1	1	1	0	1	1	3	3	3	3	3	3	3	2	2	27	-0.509148	0	4	4	4	4	4	4	4	4	4	4
1953	6.07728	1	5	4	3	2	0	1	2	1	3	1	0	0	0	0	0	0	1	1	1	1	1	0	1	0	1	3	3	3	3	3	3	3	3	3	30	-0.047953	0	3	3	3	3	3	3	3	3	3	3
1954	6.07728	1	5	4	3	2	0	1	2	1	2	0	1	0	0	0	1	1	1	1	1	1	0	1	1	1	1	0	0	0	3	3	3	0	4	4	17	-2.04646	0	3	3	3	0	3	0	0	0	4	3
1955	6.07728	0	5	4	3	2	0	1	2	1	5	0	0	1	1	1	0	1	1	1	1	1	0	1	1	1	1	2	4	4	4	4	4	3	2	2	31	0.105779	1	4	4	3	3	3	4	3	3	4	4
1956	6.07728	1	5	4	3	2	0	2	3	1	5	2	0	0	1	1	1	0	1	1	1	1	1	1	1	1	1	2	2	2	4	4	4	4	2	2	28	-0.355416	0	4	4	4	4	4	4	4	4	4	4
1957	6.07728	1	5	4	3	2	0	0	0	1	0	4	1	0	1	0	0	1	0	1	1	1	1	1	0	1	1	3	3	3	2	3	3	3	3	2	27	-0.509148	0	4	4	4	4	4	4	3	3	3	3
1958	6.07728	1	5	4	3	2	0	2	3	1	0	5	1	1	0	0	1	1	1	1	1	1	1	1	0	0	0	4	4	3	4	4	4	3	3	3	35	0.720705	1	4	4	4	3	4	4	4	3	4	4
1959	6.07728	1	5	4	3	2	0	2	2	1	3	1	0	0	0	0	0	1	1	1	1	1	1	1	1	1	1	3	4	4	4	4	4	4	3	3	37	1.02817	1	3	3	3	3	3	3	3	3	3	3
1960	5.59109	1	5	4	3	2	0	0	0	1	0	3	1	0	0	0	1	0	1	1	1	1	1	0	0	1	1	3	3	3	3	3	4	4	4	3	33	0.413242	1	4	4	4	4	4	4	4	4	4	4
1961	6.47604	1	5	4	3	2	0	1	1	4	3	1	0	0	0	0	0	1	0	1	1	1	1	0	0	1	1	4	4	4	4	4	4	4	4	4	40	1.48936	1	3	3	3	3	3	3	3	3	3	3
1962	6.47604	1	5	4	3	2	0	2	2	4	0	3	1	1	0	0	1	1	1	1	1	1	1	0	0	1	1	3	3	3	3	3	0	3	3	3	26	-0.66288	0	3	3	2	2	2	2	2	3	3	3
1963	6.47604	1	5	4	3	2	0	1	0	4	5	0	0	0	0	0	1	1	1	1	1	0	0	1	0	1	0	3	3	3	4	4	4	3	3	3	34	0.566974	1	3	3	0	0	0	3	0	2	3	4
1964	4.10058	1	5	4	3	2	0	2	3	3	5	0	0	0	1	0	0	1	1	1	1	1	0	1	1	0	0	3	0	0	3	3	3	3	3	1	21	-1.43154	0	4	4	4	3	4	4	4	4	4	4
1965	10.887	0	5	4	3	2	0	0	0	5	5	0	0	1	0	0	0	1	1	1	1	1	0	0	0	1	1	2	2	2	2	2	3	2	2	2	21	-1.43154	0	4	4	4	4	4	4	4	4	4	4
1966	10.887	0	5	4	3	2	0	2	2	5	0	3	1	0	0	0	1	1	1	1	1	1	1	0	1	1	1	4	3	3	4	4	4	3	3	3	34	0.566974	1	3	4	3	3	3	4	4	3	3	3
1967	4.72972	1	5	4	3	2	0	0	0	6	5	0	0	0	0	0	0	0	0	1	0	1	0	1	0	0	0	3	3	3	3	3	3	3	3	3	30	-0.047953	0	3	3	3	3	3	3	3	3	3	3
1968	4.72972	1	5	4	3	2	0	0	0	6	0	5	1	0	0	0	0	1	0	1	1	1	1	0	0	1	1	3	3	3	3	3	3	3	3	3	30	-0.047953	0	3	3	3	3	3	3	3	3	3	3
1969	4.72972	1	5	4	3	2	0	1	0	6	0	5	1	0	0	0	0	1	0	1	1	1	1	1	0	1	1	3	3	3	3	3	3	3	3	3	30	-0.047953	0	3	3	3	3	3	3	3	3	3	3
1970	4.72972	0	5	4	3	2	0	2	3	6	5	0	0	0	0	0	0	1	1	1	1	1	0	0	0	0	0	3	3	3	3	3	3	3	3	3	30	-0.047953	0	3	3	3	3	3	3	3	3	3	3
1971	4.72972	0	5	4	3	2	0	1	0	6	2	0	1	0	0	0	0	0	0	1	0	0	0	0	0	1	0	3	3	3	3	3	3	3	3	3	30	-0.047953	0	3	3	2	2	2	2	2	2	3	3
1972	4.72972	0	5	4	3	2	0	1	0	6	5	0	0	0	0	0	0	1	1	1	1	1	0	0	0	1	1	3	3	3	4	4	4	4	3	4	36	0.874437	1	4	4	4	4	4	4	4	4	4	4
1973	4.72972	1	5	4	3	2	0	3	3	6	5	0	0	0	0	0	0	1	1	1	1	1	0	1	1	1	1	3	3	3	3	3	3	3	3	3	30	-0.047953	0	3	3	3	3	3	3	3	3	3	3
1974	4.72972	1	5	4	3	2	0	1	0	6	5	0	0	0	0	1	0	0	1	1	1	1	0	0	0	1	1	2	2	2	3	3	3	2	2	2	23	-1.12407	0	3	3	3	3	3	3	3	3	3	3
1975	5.59109	1	5	4	3	2	0	2	2	1	5	0	0	1	0	0	1	1	1	1	1	1	0	1	1	1	1	3	3	3	3	3	3	3	3	3	30	-0.047953	0	4	4	4	4	4	4	4	4	4	4
1976	5.59109	1	5	4	3	2	0	2	2	1	0	4	1	1	0	0	1	1	1	1	1	1	1	1	0	1	1	3	3	3	3	3	3	3	3	3	30	-0.047953	0	3	3	3	3	3	3	3	3	3	3
1977	5.59109	1	5	4	3	2	0	2	2	1	5	0	0	1	0	0	1	1	0	1	1	1	0	1	0	1	1	3	4	4	4	4	4	4	3	3	36	0.874437	1	4	4	4	4	4	4	4	4	3	4
1978	5.17439	0	6	4	3	2	0	0	0	6	4	0	0	0	0	0	0	1	1	1	1	1	0	1	0	1	1	3	3	3	3	3	3	3	3	3	30	-0.047953	0	3	3	3	3	3	3	3	3	3	3
1979	5.17439	1	6	4	3	2	0	1	0	6	4	0	0	0	0	0	0	1	0	1	1	0	0	0	0	1	0	2	3	3	3	3	3	3	3	2	27	-0.509148	0	3	3	2	2	3	3	3	3	3	3
1980	5.17439	1	6	4	3	2	0	2	0	6	5	0	0	0	0	0	1	1	1	1	1	1	0	0	0	1	1	3	3	3	3	3	3	3	3	3	30	-0.047953	0	3	3	3	3	3	3	3	3	3	3
1981	5.17439	1	6	4	3	2	0	2	2	6	0	4	1	0	0	0	0	1	1	1	0	1	1	0	0	1	1	3	3	3	3	3	3	3	3	3	30	-0.047953	0	3	3	3	3	3	3	3	3	3	3
1982	5.17439	0	6	4	3	2	0	2	0	6	5	0	0	0	0	0	1	1	1	1	1	1	0	0	0	1	1	3	3	3	3	3	3	3	2	2	27	-0.509148	0	4	3	3	3	3	3	3	3	3	3
1983	5.17439	1	6	4	3	2	0	2	0	6	5	0	0	0	0	0	0	1	1	1	1	1	0	0	1	1	0	4	4	4	4	4	4	4	4	4	40	1.48936	1	4	4	4	4	4	4	4	4	4	4
1984	5.17439	0	6	4	3	2	0	1	1	6	5	0	0	1	0	0	1	1	1	0	1	1	0	0	0	1	1	2	2	2	2	2	2	2	2	3	21	-1.43154	0	3	3	2	2	2	2	2	2	3	3
1985	5.17439	1	6	4	3	2	0	2	0	6	5	0	0	0	0	0	0	1	0	1	0	1	0	0	0	0	0	3	3	3	3	3	3	3	3	3	30	-0.047953	0	3	3	3	3	3	3	3	3	3	3
1986	5.17439	1	6	4	3	2	0	2	0	6	5	0	0	0	0	0	0	1	0	1	0	1	0	0	0	1	1	3	3	3	3	3	3	3	3	3	30	-0.047953	0	4	3	4	4	4	4	4	3	3	4
1987	5.17439	1	6	4	3	2	0	2	1	6	2	0	1	1	0	0	0	1	1	1	1	1	0	1	0	0	0	3	3	3	3	3	3	3	3	3	30	-0.047953	0	3	3	0	0	3	3	3	3	3	3
1988	5.17439	0	6	4	3	2	0	0	0	6	2	0	1	0	0	1	0	1	0	1	1	1	0	1	0	1	1	3	3	3	3	4	4	4	3	3	33	0.413242	1	3	3	3	3	2	2	2	2	3	3
1989	5.17439	0	6	4	3	2	0	0	0	6	2	0	1	0	0	1	0	1	1	1	1	1	0	1	1	1	1	3	3	2	4	4	4	3	3	3	32	0.25951	1	3	3	3	3	2	2	2	2	3	3
1990	5.17439	0	6	4	3	2	0	0	1	6	2	0	1	0	0	0	0	1	1	0	0	1	0	0	0	0	1	3	3	3	3	3	3	3	3	3	30	-0.047953	0	4	3	3	4	3	3	3	3	4	4
1991	5.83191	1	6	4	3	2	0	0	0	0	0	4	1	0	1	1	0	1	1	1	1	1	1	1	1	1	1	4	4	4	4	4	4	4	4	4	40	1.48936	1	4	4	4	4	4	4	4	4	4	4
1992	5.83191	1	6	4	3	2	0	1	0	0	2	0	1	0	1	1	0	0	1	1	1	1	0	1	1	1	1	2	2	2	4	4	4	2	2	2	27	-0.509148	0	3	3	3	3	3	3	3	3	3	3
1993	5.83191	1	6	4	3	2	0	1	0	0	2	0	1	0	1	1	0	1	1	1	1	1	0	1	1	0	0	2	3	3	4	4	4	2	2	2	28	-0.355416	0	3	3	3	3	3	3	3	3	3	3
1994	5.17439	1	6	4	3	2	0	1	1	6	2	0	1	1	0	0	0	1	1	1	1	1	0	1	1	1	1	3	3	2	3	3	4	4	3	4	33	0.413242	1	3	3	3	2	3	3	2	2	3	2
1995	5.92464	1	6	4	3	2	0	1	1	1	2	0	1	0	1	1	0	1	0	1	1	1	0	1	1	1	1	3	3	3	3	3	3	3	2	2	27	-0.509148	0	3	3	3	3	3	3	3	3	3	3
1996	5.92464	1	6	4	3	2	0	0	0	1	2	0	1	0	1	1	0	1	1	1	1	1	0	1	1	1	1	3	3	3	3	3	3	3	3	3	30	-0.047953	0	3	3	3	3	3	3	3	3	3	3
1997	5.92464	1	6	4	3	2	0	1	2	1	2	0	1	1	0	0	1	1	1	1	1	1	0	0	0	1	1	3	3	3	3	3	3	3	3	3	30	-0.047953	0	3	3	3	3	3	3	3	3	3	3
1998	5.92464	1	6	4	3	2	0	2	3	1	3	1	0	1	0	0	1	1	1	1	1	1	1	1	0	0	0	3	3	3	3	3	4	4	4	3	32	0.25951	1	4	4	4	3	3	3	3	3	3	3
1999	5.92464	0	6	4	3	2	0	2	3	1	4	0	0	1	1	0	1	0	0	1	1	1	0	1	0	0	0	2	2	2	3	3	3	2	2	1	21	-1.43154	0	3	3	3	3	3	3	3	3	3	3
[truncated: 181 more rows]
[truncated: 91 more columns]
