# Supplementary material for: Perceptions of influenza and SARS-CoV-2 vaccination among health care personnel in Thailand, 2024
Source: PLoS One. 2025 Aug 14;20(8):e0329473. doi: 10.1371/journal.pone.0329473 (PMC12352830; doi:10.1371/journal.pone.0329473)
Supplement: S4 File — Variable names and definitions used in the dataset. (XLSX) [file pone.0329473.s004.xlsx]

## Sheet: Sheet1
No. of variable	Variable name	Description	Data type	Data value
1	pid	Questionnaire number	numeric	1,2.3…2,180
2	wt1	svyset pid [iweight=wt1], strata( rgion )
3	sex	Sex	numeric	0=Male 1=Female
4	province	Province	numeric	1=Chiang Rai 2=Phayao 3=Uthai Thani 4=Ratchaburi 5=Nakhon Phanom 6=NongKhai 7=Surat Thani 8=Chumphon
5	rgion	region	numeric	1=North 2=Central 3=South 4=Northeast
6	region_centrref	region using central as refference	numeric	0=Central 1=North 2=South 3=Northeast
7	facilitytype	Type of facilitytype	numeric	1= Provincial hospital 2=District hospital
8	prv_hos	Type of hospital	numeric	0=District hospital 1= Provincial hospital
9	age4gr	Age group	numeric	0=18 – 29 years 1=30 – 44 years 2= 45 – 56 years 3=≥ 60 years
10	yrwk4gr	Years in healthcare	numeric	0=≤ 10 years 1=11-20 years 2= 21-30 years 3= > 30 years
11	occ7gr	Occupation	numeric	0= Physician 1=Nurse 2=Pharmacist 3=Dentist, technician, EMT, paramedics 4=Assistant/aide 5= Dentist 6= Public health officer
12	dpt5gr	Department of work	numeric	0= General/ internal medicine 1=Intensive care unit 2=Emergency department 3=Obstetrics/ gynecology/pediatrics 4=Surgery/Radiology 5=Other
13	pttype6gr	Type of patients generally treat	numeric	0=General 1=Pregnant woman 2= Children 3=Adult with chronic disease 4=Adult with infectious disease 5=Older adults (above 65 years)
14	highrisk	Has high risk conditions	numeric	0=No 1=Yes
15	everdx_flu	Ever diagnosed influenza	numeric	0=No 1=Yes
16	evertx_pn	Ever treat pneumonia/severe cases of influenza	numeric	0=No 1=Yes
17	everfluvc2009	Ever got influenza vaccination during 2009 influenza pandemic	numeric	0=No 1=Yes
18	everpriofluvc	Ever received influenza vaccination in most recent season	numeric	0=No 1=Yes
19	fvonsetcv	Received influenza vaccine before onset of COVID-19	numeric	0=No 1=Yes
20	recfluvc	Influenza vaccine recommendation	numeric	0=No 1=Yes
21	reccovc	COVID-19 vaccine recommendation	numeric	0=No 1=Yes
22	covvac	Received COVID-19 vaccine	numeric	0=No 1=Yes
23	frontline	Frontline work	numeric	0=No 1=Yes
24	hiriskpt	Grouping of type of patients generally treat	numeric	0=General patient 1=Other (patient with conditions)
25	everdx_cov	Ever diagnosis COVID-19	numeric	0=No 1=Yes
26	evertx_cov	Ever treat COVID-19 cases	numeric	0=No 1=Yes
27	cv_annual	Intent to receiving annual COVID-19 vaccinations	numeric	0=No 1=Yes
28	who_rec	WHO currently recommends continued vaccination of front-line health workers with COVID-19 vaccines. If such a recommendation exists in your country, will you continue to receive booster doses?	numeric	0=No 1=Yes
Influenza, Disease severity
29	fluse_hw	Every year, influenza can lead to hospitalizations, ICU admissions and/or death for these groups. For Health care worker, do you strongly agree, agree, disagree or strongly disagree?	numeric	0=Refuse to Answer 1=Strongly Disagree 2=Disagree 3=Agree 4=Strongly Agree
30	fluse_gen	Every year, influenza can lead to hospitalizations, ICU admissions and/or death for these groups. For People in the general population, do you strongly agree, agree, disagree or strongly disagree?	numeric	0=Refuse to Answer 1=Strongly Disagree 2=Disagree 3=Agree 4=Strongly Agree
31	fluse_pp	Every year, influenza can lead to hospitalizations, ICU admissions and/or death for these groups. For Pregnant women, do you strongly agree, agree, disagree or strongly disagree?	numeric	0=Refuse to Answer 1=Strongly Disagree 2=Disagree 3=Agree 4=Strongly Agree
32	fluse_ppf	Every year, influenza can lead to hospitalizations, ICU admissions and/or death for these groups. For A pregnant woman's fetus, do you strongly agree, agree, disagree or strongly disagree?	numeric	0=Refuse to Answer 1=Strongly Disagree 2=Disagree 3=Agree 4=Strongly Agree
33	fluse_cc	Every year, influenza can lead to hospitalizations, ICU admissions and/or death for these groups. For Persons with underlying chronic conditions, do you strongly agree, agree, disagree or strongly disagree?	numeric	0=Refuse to Answer 1=Strongly Disagree 2=Disagree 3=Agree 4=Strongly Agree
34	fluse_oa	Every year, influenza can lead to hospitalizations, ICU admissions and/or death for these groups. For Individuals aged ≥ 65 years, do you strongly agree, agree, disagree or strongly disagree?	numeric	0=Refuse to Answer 1=Strongly Disagree 2=Disagree 3=Agree 4=Strongly Agree
35	fluse_imm	Every year, influenza can lead to hospitalizations, ICU admissions and/or death for these groups. For Immunocompromised (weakened immune system due to a medical condition or from immunosuppressive medications/treatments), do you strongly agree, agree, disagree or strongly disagree?	numeric	0=Refuse to Answer 1=Strongly Disagree 2=Disagree 3=Agree 4=Strongly Agree
36	fluse_ch5	Every year, influenza can lead to hospitalizations, ICU admissions and/or death for these groups. For Children <5 years, do you strongly agree, agree, disagree or strongly disagree?	numeric	0=Refuse to Answer 1=Strongly Disagree 2=Disagree 3=Agree 4=Strongly Agree
37	fluse_ch	Every year, influenza can lead to hospitalizations, ICU admissions and/or death for these groups. For School-aged children (5-16 years old), do you strongly agree, agree, disagree or strongly disagree?	numeric	0=Refuse to Answer 1=Strongly Disagree 2=Disagree 3=Agree 4=Strongly Agree
38	fluse_sel	Every year, influenza can lead to hospitalizations, ICU admissions and/or death for these groups. For Me / Self, do you strongly agree, agree, disagree or strongly disagree?	numeric	0=Refuse to Answer 1=Strongly Disagree 2=Disagree 3=Agree 4=Strongly Agree
39	sumflusev	Sum score of each perception of influenza disease severity (fluse_hw to fluse_sel)
40	zflusev	Standardized sum score of influenza disease severity
41	flusev2gr	Perceived influenza disease severity	numeric	0=Low 1=StHigh
Influenza, Vaccine safety
42	flusf_hw	Is the influenza vaccine very safe, safe, unsafe or very unsafe for Health care worker?	numeric	0=Refuse to Answer 1=Strongly Disagree 2=Disagree 3=Agree 4=Strongly Agree
43	flusf_gen	Is the influenza vaccine very safe, safe, unsafe or very unsafe for People in the general population?	numeric	0=Refuse to Answer 1=Strongly Disagree 2=Disagree 3=Agree 4=Strongly Agree
44	flusf_pp	Is the influenza vaccine very safe, safe, unsafe or very unsafe for Pregnant women?	numeric	0=Refuse to Answer 1=Strongly Disagree 2=Disagree 3=Agree 4=Strongly Agree
45	flusf_ppf	Is the influenza vaccine very safe, safe, unsafe or very unsafe for A pregnant woman's fetus?	numeric	0=Refuse to Answer 1=Strongly Disagree 2=Disagree 3=Agree 4=Strongly Agree
46	flusf_cc	Is the influenza vaccine very safe, safe, unsafe or very unsafe for Persons with underlying chronic conditions?	numeric	0=Refuse to Answer 1=Strongly Disagree 2=Disagree 3=Agree 4=Strongly Agree
47	flusf_oa	Is the influenza vaccine very safe, safe, unsafe or very unsafe for Individuals age ≥ 65 years?	numeric	0=Refuse to Answer 1=Strongly Disagree 2=Disagree 3=Agree 4=Strongly Agree
48	flusf_imm	Is the influenza vaccine very safe, safe, unsafe or very unsafe for Immunocompromised (weakened immune system due to a medical condition or from immunosuppressive medications/treatments)?	numeric	0=Refuse to Answer 1=Strongly Disagree 2=Disagree 3=Agree 4=Strongly Agree
49	flusf_ch5	Is the influenza vaccine very safe, safe, unsafe or very unsafe forChildren <5 years?	numeric	0=Refuse to Answer 1=Strongly Disagree 2=Disagree 3=Agree 4=Strongly Agree
50	flusf_ch	Is the influenza vaccine very safe, safe, unsafe or very unsafe for School-aged children (5-16 years old)?	numeric	0=Refuse to Answer 1=Strongly Disagree 2=Disagree 3=Agree 4=Strongly Agree
51	flusf_sel	Is the influenza vaccine very safe, safe, unsafe or very unsafe for Me / Self?	numeric	0=Refuse to Answer 1=Strongly Disagree 2=Disagree 3=Agree 4=Strongly Agree
52	sumflusfe	Sum score of each perception of influenza vaccine safety (flusf_hw to flusf_sel)
53	zflusfe	Standardized sum score of influenza vaccine safety
54	flusfe2gr	Perceived influenza vaccine safety	numeric	0=Low 1=StHigh
Influenza, Vaccine effectiveness
55	fluef_hw	Getting the influenza vaccine can reduce the chances of becoming severely ill (i.e., requiring hospitalization) with influenza. For Health care worker, do you strongly agree, agree, disagree, or strongly disagree?	numeric	0=Refuse to Answer 1=Strongly Disagree 2=Disagree 3=Agree 4=Strongly Agree
56	fluef_gen	Getting the influenza vaccine can reduce the chances of becoming severely ill (i.e., requiring hospitalization) with influenza. For People in the general population, do you strongly agree, agree, disagree, or strongly disagree?	numeric	0=Refuse to Answer 1=Strongly Disagree 2=Disagree 3=Agree 4=Strongly Agree
57	fluef_pp	Getting the influenza vaccine can reduce the chances of becoming severely ill (i.e., requiring hospitalization) with influenza. For Pregnant women, do you strongly agree, agree, disagree, or strongly disagree?	numeric	0=Refuse to Answer 1=Strongly Disagree 2=Disagree 3=Agree 4=Strongly Agree
58	fluef_ppf	Getting the influenza vaccine can reduce the chances of becoming severely ill (i.e., requiring hospitalization) with influenza. For A pregnant woman's fetus, do you strongly agree, agree, disagree, or strongly disagree?	numeric	0=Refuse to Answer 1=Strongly Disagree 2=Disagree 3=Agree 4=Strongly Agree
59	fluef_cc	Getting the influenza vaccine can reduce the chances of becoming severely ill (i.e., requiring hospitalization) with influenza. For People with underlying chronic conditions, do you strongly agree, agree, disagree, or strongly disagree?	numeric	0=Refuse to Answer 1=Strongly Disagree 2=Disagree 3=Agree 4=Strongly Agree
60	fluef_oa	Getting the influenza vaccine can reduce the chances of becoming severely ill (i.e., requiring hospitalization) with influenza. For Individuals age ≥ 65 years, do you strongly agree, agree, disagree, or strongly disagree?	numeric	0=Refuse to Answer 1=Strongly Disagree 2=Disagree 3=Agree 4=Strongly Agree
61	fluef_imm	Getting the influenza vaccine can reduce the chances of becoming severely ill (i.e., requiring hospitalization) with influenza. For Immunocompromised _**(weakened immune system due to a medical condition or from immunosuppressive medications/treatments), do you strongly agree, agree, disagree, or strongly disagree?	numeric	0=Refuse to Answer 1=Strongly Disagree 2=Disagree 3=Agree 4=Strongly Agree
62	fluef_ch5	Getting the influenza vaccine can reduce the chances of becoming severely ill (i.e., requiring hospitalization) with influenza. For Children <5 years, do you strongly agree, agree, disagree, or strongly disagree?	numeric	0=Refuse to Answer 1=Strongly Disagree 2=Disagree 3=Agree 4=Strongly Agree
63	fluef_ch	Getting the influenza vaccine can reduce the chances of becoming severely ill (i.e., requiring hospitalization) with influenza. For School-aged children (5-16 years old), do you strongly agree, agree, disagree, or strongly disagree?	numeric	0=Refuse to Answer 1=Strongly Disagree 2=Disagree 3=Agree 4=Strongly Agree
64	fluef_sel	Getting the influenza vaccine can reduce the chances of becoming severely ill (i.e., requiring hospitalization) with influenza. For Me / Self, do you strongly agree, agree, disagree, or strongly disagree?	numeric	0=Refuse to Answer 1=Strongly Disagree 2=Disagree 3=Agree 4=Strongly Agree
65	sumflueff	Sum score of each perception of influenza vaccine effectiveness (fluef_hw to fluef_sel)
66	zflueff	Standardized sum score of influenza vaccine effectiveness
67	flueff2gr	Perceived influenza vaccine effectiveness	numeric	0=Low 1=StHigh
COVID-19, Disease severity
68	covse_hw	COVID-19 can cause serious illness, requiring hospitalization, long term care or death in unvaccinated members of the following groups. Do you strongly agree, agree, disagree, or strongly disagree? - Health care worker	numeric	0=Refuse to Answer 1=Strongly Disagree 2=Disagree 3=Agree 4=Strongly Agree
69	covse_gen	COVID-19 can cause serious illness, requiring hospitalization, long term care or death in unvaccinated members of the following groups. Do you strongly agree, agree, disagree, or strongly disagree? - People in the general population	numeric	0=Refuse to Answer 1=Strongly Disagree 2=Disagree 3=Agree 4=Strongly Agree
70	covse_pp	COVID-19 can cause serious illness, requiring hospitalization, long term care or death in unvaccinated members of the following groups. Do you strongly agree, agree, disagree, or strongly disagree? - Pregnant women	numeric	0=Refuse to Answer 1=Strongly Disagree 2=Disagree 3=Agree 4=Strongly Agree
71	covse_ppf	COVID-19 can cause serious illness, requiring hospitalization, long term care or death in unvaccinated members of the following groups. Do you strongly agree, agree, disagree, or strongly disagree? -A pregnant woman's fetus	numeric	0=Refuse to Answer 1=Strongly Disagree 2=Disagree 3=Agree 4=Strongly Agree
72	covse_cc	COVID-19 can cause serious illness, requiring hospitalization, long term care or death in unvaccinated members of the following groups. Do you strongly agree, agree, disagree, or strongly disagree? - Persons with underlying chronic conditions	numeric	0=Refuse to Answer 1=Strongly Disagree 2=Disagree 3=Agree 4=Strongly Agree
73	covse_oa	COVID-19 can cause serious illness, requiring hospitalization, long term care or death in unvaccinated members of the following groups. Do you strongly agree, agree, disagree, or strongly disagree? - Individuals aged ≥ 65 years	numeric	0=Refuse to Answer 1=Strongly Disagree 2=Disagree 3=Agree 4=Strongly Agree
74	covse_imm	COVID-19 can cause serious illness, requiring hospitalization, long term care or death in unvaccinated members of the following groups. Do you strongly agree, agree, disagree, or strongly disagree? - Immunocompromised _(weakened immune system due to a medical condition or from immunosuppressive medications/treatments)	numeric	0=Refuse to Answer 1=Strongly Disagree 2=Disagree 3=Agree 4=Strongly Agree
75	covse_ch5	COVID-19 can cause serious illness, requiring hospitalization, long term care or death in unvaccinated members of the following groups. Do you strongly agree, agree, disagree, or strongly disagree? - Children <5 years	numeric	0=Refuse to Answer 1=Strongly Disagree 2=Disagree 3=Agree 4=Strongly Agree
76	covse_ch	COVID-19 can cause serious illness, requiring hospitalization, long term care or death in unvaccinated members of the following groups. Do you strongly agree, agree, disagree, or strongly disagree? - Children and adolescents (5-16 years old)	numeric	0=Refuse to Answer 1=Strongly Disagree 2=Disagree 3=Agree 4=Strongly Agree
77	covse_sel	COVID-19 can cause serious illness, requiring hospitalization, long term care or death in unvaccinated members of the following groups. Do you strongly agree, agree, disagree, or strongly disagree? - Me / self	numeric	0=Refuse to Answer 1=Strongly Disagree 2=Disagree 3=Agree 4=Strongly Agree
78	sumcovsev	Sum score of each perception of COVID-19 disease severity (covse_hw to covse_sel)
79	zcovsev	Standardized sum score of COVID-19 disease severity
80	covsev2gr	Perceived COVID-19 disease severity	numeric	0=Low 1=StHigh
COVID-19 vaccine safety
81	covsf_hw	How safe do you believe COVID-19 vaccines are for Health care worker? Are they very safe, safe, unsafe, or very unsafe?	numeric	0=Refuse to Answer 1=Strongly Disagree 2=Disagree 3=Agree 4=Strongly Agree
82	covsf_gen	How safe do you believe COVID-19 vaccines are for People in the general population? Are they very safe, safe, unsafe, or very unsafe?	numeric	0=Refuse to Answer 1=Strongly Disagree 2=Disagree 3=Agree 4=Strongly Agree
83	covsf_pp	How safe do you believe COVID-19 vaccines are for Pregnant women? Are they very safe, safe, unsafe, or very unsafe?	numeric	0=Refuse to Answer 1=Strongly Disagree 2=Disagree 3=Agree 4=Strongly Agree
84	covsf_ppf	How safe do you believe COVID-19 vaccines are for A pregnant woman's fetus? Are they very safe, safe, unsafe, or very unsafe?	numeric	0=Refuse to Answer 1=Strongly Disagree 2=Disagree 3=Agree 4=Strongly Agree
85	covsf_cc	How safe do you believe COVID-19 vaccines are for Persons with underlying chronic conditions? Are they very safe, safe, unsafe, or very unsafe?	numeric	0=Refuse to Answer 1=Strongly Disagree 2=Disagree 3=Agree 4=Strongly Agree
86	covsf_oa	How safe do you believe COVID-19 vaccines are for Individuals aged ≥ 65 years? Are they very safe, safe, unsafe, or very unsafe?	numeric	0=Refuse to Answer 1=Strongly Disagree 2=Disagree 3=Agree 4=Strongly Agree
87	covsf_imm	How safe do you believe COVID-19 vaccines are for Immunocompromised _(weakened immune system due to a medical condition or from immunosuppressive medications/treatments)? Are they very safe, safe, unsafe, or very unsafe?	numeric	0=Refuse to Answer 1=Strongly Disagree 2=Disagree 3=Agree 4=Strongly Agree
88	covsf_ch5	How safe do you believe COVID-19 vaccines are for Children <5 years? Are they very safe, safe, unsafe, or very unsafe?	numeric	0=Refuse to Answer 1=Strongly Disagree 2=Disagree 3=Agree 4=Strongly Agree
89	covsf_ch	How safe do you believe COVID-19 vaccines are for Children and adolescents (5-17 years old)? Are they very safe, safe, unsafe, or very unsafe?	numeric	0=Refuse to Answer 1=Strongly Disagree 2=Disagree 3=Agree 4=Strongly Agree
90	covsf_sel	How safe do you believe COVID-19 vaccines are for Me / Self? Are they very safe, safe, unsafe, or very unsafe?	numeric	0=Refuse to Answer 1=Strongly Disagree 2=Disagree 3=Agree 4=Strongly Agree
91	sumcovsfe	Sum score of each perception of COVID-19 vaccine safety (covsf_hw to covsf_sel)
92	zcovsfe	Standardized sum score of COVID-19 vaccine safety
93	covsfe2gr	Perceived COVID-19 vaccine safety	numeric	0=Low 1=StHigh
COVID-19 vaccine effectiveness
94	covef_hw	Getting the COVID-19 vaccine can greatly reduce the chances of becoming severely ill (i.e., requiring hospitalization) with COVID-19 for the following groups. Do you strongly agree, agree, disagree, or strongly disagree? - Health care worker	numeric	0=Refuse to Answer 1=Strongly Disagree 2=Disagree 3=Agree 4=Strongly Agree
95	covef_gen	Getting the COVID-19 vaccine can greatly reduce the chances of becoming severely ill (i.e., requiring hospitalization) with COVID-19 for the following groups. Do you strongly agree, agree, disagree, or strongly disagree? -People in the general population	numeric	0=Refuse to Answer 1=Strongly Disagree 2=Disagree 3=Agree 4=Strongly Agree
96	covef_pp	Getting the COVID-19 vaccine can greatly reduce the chances of becoming severely ill (i.e., requiring hospitalization) with COVID-19 for the following groups. Do you strongly agree, agree, disagree, or strongly disagree? - Pregnant women	numeric	0=Refuse to Answer 1=Strongly Disagree 2=Disagree 3=Agree 4=Strongly Agree
97	covef_ppf	Getting the COVID-19 vaccine can greatly reduce the chances of becoming severely ill (i.e., requiring hospitalization) with COVID-19 for the following groups. Do you strongly agree, agree, disagree, or strongly disagree? - A pregnant woman's fetus	numeric	0=Refuse to Answer 1=Strongly Disagree 2=Disagree 3=Agree 4=Strongly Agree
98	covef_cc	Getting the COVID-19 vaccine can greatly reduce the chances of becoming severely ill (i.e., requiring hospitalization) with COVID-19 for the following groups. Do you strongly agree, agree, disagree, or strongly disagree? -Persons with underlying chronic conditions	numeric	0=Refuse to Answer 1=Strongly Disagree 2=Disagree 3=Agree 4=Strongly Agree
99	covef_oa	Getting the COVID-19 vaccine can greatly reduce the chances of becoming severely ill (i.e., requiring hospitalization) with COVID-19 for the following groups. Do you strongly agree, agree, disagree, or strongly disagree? - Individuals aged ≥ 65 years	numeric	0=Refuse to Answer 1=Strongly Disagree 2=Disagree 3=Agree 4=Strongly Agree
100	covef_imm	Getting the COVID-19 vaccine can greatly reduce the chances of becoming severely ill (i.e., requiring hospitalization) with COVID-19 for the following groups. Do you strongly agree, agree, disagree, or strongly disagree? - Immunocompromised (weakened immune system due to a medical condition or from immunosuppressive medications/treatments)	numeric	0=Refuse to Answer 1=Strongly Disagree 2=Disagree 3=Agree 4=Strongly Agree
101	covef_ch5	Getting the COVID-19 vaccine can greatly reduce the chances of becoming severely ill (i.e., requiring hospitalization) with COVID-19 for the following groups. Do you strongly agree, agree, disagree, or strongly disagree? - Children <5 years	numeric	0=Refuse to Answer 1=Strongly Disagree 2=Disagree 3=Agree 4=Strongly Agree
102	covef_ch	Getting the COVID-19 vaccine can greatly reduce the chances of becoming severely ill (i.e., requiring hospitalization) with COVID-19 for the following groups. Do you strongly agree, agree, disagree, or strongly disagree? -Children and adolescents (5-17 years old)	numeric	0=Refuse to Answer 1=Strongly Disagree 2=Disagree 3=Agree 4=Strongly Agree
103	covef_sel	Getting the COVID-19 vaccine can greatly reduce the chances of becoming severely ill (i.e., requiring hospitalization) with COVID-19 for the following groups. Do you strongly agree, agree, disagree, or strongly disagree? - Me / Self	numeric	0=Refuse to Answer 1=Strongly Disagree 2=Disagree 3=Agree 4=Strongly Agree
104	sumcoveff	Sum score of each perception of COVID-19 vaccine effectiveness (covef_hw to covef_sel)
105	zcoveff	Standardized sum score of COVID-19 vaccine effectiveness
106	coveff2gr	Perceived COVID-19 vaccine effectiveness	numeric	0=Low 1=StHigh
Reasons to receive Influenza vaccination
107	b11lstyes_1	I receive the vaccine every year	numeric	1 Yes 0 No
108	b11lstyes_2	It was offered for free at my job (not mandatory)	numeric	1=Yes 0=No
109	b11lstyes_3	It was mandatory at my job	numeric	1=Yes 0=No
110	b11lstyes_4	To protect my patients	numeric	1=Yes 0=No
111	b11lstyes_5	To protect myself from infection	numeric	1=Yes 0=No
112	b11lstyes_6	To protect my family	numeric	1=Yes 0=No
113	b11lstyes_7	It was easy/offered at my workplace	numeric	1=Yes 0=No
114	b11lstyes_8	It was free	numeric	1=Yes 0=No
115	b11lstyes_9	It is recommended by my Ministry of Health or my organization	numeric	1=Yes 0=No
116	b11lstyes_10	Other reasons	numeric	1=Yes 0=No
Reasons to not receive Influenza vaccination
117	b11lstno_1	The vaccine is not available to health workers in my country	numeric	1=Yes 0=No
118	b11lstno_2	I do not believe it will protect me from infection	numeric	1=Yes 0=No
119	b11lstno_3	I did not want to pay for it (not free at work)	numeric	1=Yes 0=No
120	b11lstno_4	I did not have time to go get vaccinated	numeric	1=Yes 0=No
121	b11lstno_5	I do not believe I am susceptible to influenza illness	numeric	1=Yes 0=No
122	b11lstno_6	I do not believe in vaccinations	numeric	1=Yes 0=No
123	b11lstno_7	I do not believe the influenza vaccine is safe	numeric	1=Yes 0=No
124	b11lstno_8	It is not recommended by my Ministry of Health or my organization	numeric	1=Yes 0=No
125	b11lstno_9	I prefer natural immunity	numeric	1=Yes 0=No
126	b11lstno_10	Vaccination is inconvenient There is difficulty in receiving service	numeric	1=Yes 0=No
127	b11lstno_11	A small number of vaccines, not enough	numeric	1=Yes 0=No
128	b11lstno_12	Vaccines have side effects or adverse reactions	numeric	1=Yes 0=No
129	b11lstno_13	Vaccines make me sick	numeric	1=Yes 0=No
130	b11lstno_14	Don't like vaccinations, afraid of getting hurt	numeric	1=Yes 0=No
131	b11lstno_15	Other reasons	numeric	1=Yes 0=No
Reasons to receive COVID-19 vaccination
132	reason_getcov	What is the most important (top) reason to ACCEPT to receive COVID-19 boosters or receive the vaccine annually for yourself?	numeric	1=It was offered for free at my job (not mandatory) 2=It was mandatory at my job 3=To protect my patients 4=To protect myself from infection 5=To protect my family 6=It was easy/offered at my workplace 7=It was free 8=It is recommended by my Ministry of Health or my organization 9=Other reason
Reasons to not receive COVID-19 vaccination
133	nottime_c	Did not have time to go get vaccination	numeric	0=No 1=Yes
134	notsus_c	Do not believe be susceptible to COVID-19/influenza illness	numeric	0=No 1=Yes
135	mophnot_c	It is not recommended by MOPH or my organization	numeric	0=No 1=Yes
136	natural_c	Prefer natural immunity	numeric	0=No 1=Yes
137	nobevac_c	Do not believe in vaccination	numeric	0=No 1=Yes
138	notsate_c	Do not believe the vaccine is safe	numeric	0=No 1=Yes
139	othref_c	Other reasons to not receive vaccination	numeric	0=No 1=Yes
